# Supplementary material for: Plant density and life history traits of Aconitum spicatum in North-central Nepal: effects of elevation and anthropogenic disturbances
Source: PeerJ. 2019 Sep 10;7:e7574. doi: 10.7717/peerj.7574 (PMC6743441; doi:10.7717/peerj.7574)
Supplement: Dataset S1 — *Population comparisons were based on either 1Kruskal-Wallis tests or 2one-way ANOVA. [file peerj-07-7574-s001.csv]

population	Leaf_no	Plht_cm	Stgr_mm	Avelfar_sqcm	floralaxislencm	Bd_No	Fl_N0	Fr-No	Repabr_tot	Reptotal	Repintact_tot	Dtuber_No	vol_dautuber	Dr_wt_indvdau_tub	Dry_wt_totdau_tubers	Drywt_mot_tub_g	Tot_ dry_wt_ug_parts_gm	Dry_wt_inf_gm	Dry_wt_aer_veg_parts	totdrybiomassofAG	UG:AG	rep:veg
Alpine	6	90	6.5	89.61	11	4	4	0		8	8	1	110.336	2.8	2.8	1.1	3.9	2.6	6.6	9.2	0.423913043	0.393939394
Alpine	7	94.5	5.55	103.32	12	8	5	9		22	22	1	104.845	5.2	5.2	3.2	8.4	4.4	7	11.4	0.736842105	0.628571429
Alpine	7	101	8.16	100	12.9	5	15	0		20	48	1	185.22	7.9	7.9	1.8	9.7	5.8	8.9	14.7	0.659863946	0.651685393
Alpine	6	88	6.29	98.9	8.9	4	7	7	1	19	18	1	86.28	6.2	6.2	2.3	8.5	1.7	6.7	8.4	1.011904762	0.253731343
Alpine	6	60	5.99	47	8.3		1	2		3	18	1	74.415	2.6	2.6	0.9	3.5	0.6	2.7	3.3	1.060606061	0.222222222
Alpine	7	70	6.68	90.8	9.3	3	5	6	4	18	14	1	113.12	4.6	4.6	1.5	6.1	3.6	4.8	8.4	0.726190476	0.75
Alpine	7	74	6.74	119.25	9.6	6	2	3	4	15	27	3	115.92	4.1	8.1	1.1	9.2	5.6	6	11.6	0.793103448	0.933333333
Alpine	7	89	5.66	100.9	9.4	2	4	3	2	11	9	1	54.57	3.2	3.2	1.3	4.5	1.2	6.1	7.3	0.616438356	0.196721311
Alpine	7	90	7.01	99.125	9	6	7	4	4	21	17	3	67.905	3.8	5.4	1.3	6.7	2.7	7.4	10.1	0.663366337	0.364864865
Alpine	7	99	7.69	114.005	9.3	8	8	8	3	27	24	5	175.41	5.3	14.1	1.9	16	5.7	9	14.7	1.088435374	0.633333333
Alpine	6	81	7.38	97.1	7	13	7	4	0	24	25	2	226.125	8.54	12.54	2.3	14.84	5.5	7.8	13.3	1.115789474	0.705128205
Alpine	5	60	4.35	60	8.3	1	8	0	0	9	9	1	78.975	3.2	3.2	0.2	3.4	0.9	1.6	2.5	1.36	0.5625
Alpine	7	101	6.83	115.025	12.9	8	10	6	4	28	24	1	100.44	6.2	6.2	3.4	9.6	4.6	9.1	13.7	0.700729927	0.505494505
Alpine	7	98	7.39	105.23	9.7	22	3	6	1	32	31	1	48.825	1.2	2.2	1.2	3.4	4.6	8.6	13.2	0.257575758	0.534883721
Alpine	7	93	7.12	104.26	11.8		9	5		14	19	1	56.925	2.2	2.2	2.1	4.3	2.3	8.1	10.4	0.413461538	0.283950617
Alpine	7	104	8.98	122.61	18	5	5	5		15	20	3	223.675	11	14.8	2.9	17.7	7.1	14.7	21.8	0.811926606	0.482993197
Alpine	6	93.5	6.84	66.69	11.9	2	4	2	4	12	21	2	81.72	5.1	7.6	2	9.6	2.2	8.3	10.5	0.914285714	0.265060241
Alpine	5	49	7.13	69.125	7	2	9		0	11	11	2	110.075	2.8	3.1	4.1	7.2	1.1	5	6.1	1.180327869	0.22
Alpine	5	55.5	5.73	71.88	7.9	8	5		0	13	13	4	39.275	1.7	4.1	1.7	5.8	1.6	3.7	5.3	1.094339623	0.432432432
Alpine	5	45	4.4	56.55	6	1	6		0	7	7	1	139.37	3.9	3.9	1	4.9	0.5	2.6	3.1	1.580645161	0.192307692
lower alpine	8	151	11.15	145.41	21.3		10	8		18	18	3	170.025	11.8	16.4	4.7	21.1	1.8	20	21.8	0.967889908	0.09
lower alpine	7	122	12.88	210.35	20.3	2	22		8	32	24	2	118.35	13.5	14.7	8	22.7	4.9	18.1	23	0.986956522	0.270718232
lower alpine	8	164.5	11.97	176.44	12		29	23		52	52	2	121.83	5.1	9.5	6.4	15.9	3.9	23.2	27.1	0.586715867	0.168103448
lower alpine	8	109.2	6.11	119.99	15.3			8		8	8	1	168.32	12.1	12.1	5.4	17.5	3.7	21.9	25.6	0.68359375	0.168949772
lower alpine	10	166.5	10.85	189.285	21		10	12	5	27	22	1	764.73	15.8	15.8	9.1	24.9	3.2	23.1	26.3	0.946768061	0.138528139
lower alpine	13	180	10.12	187.12	31.2	18	10	42		70	110	1	278.109	12.4	12.4	9.2	21.6	1.3	19.1	20.4	1.058823529	0.068062827
lower alpine	11	138	12.83	278.25	28		9	39		48	48	3	150.15	8.1	13.2	10.9	24.1	9	11	20	1.205	0.818181818
lower alpine	12	170	11.45	148.2	31	11	12	30		53	152	2	141.12	7	20.2	7.9	28.1	13.1	19	32.1	0.875389408	0.689473684
lower alpine	12	161	11.71	227.655	18.9	17	6			23	23	4	247.56	11.4	29.5	7	36.5	5.1	31.9	37	0.986486486	0.159874608
lower alpine	12	158	9.99	165.535	18		3	57		60	60	1	101.34	10.3	10.3	8.9	19.2	4.8	18.4	23.2	0.827586207	0.260869565
lower alpine	13	204	11.58	159.74	12			4		4	4	2	310.64	21.1	24.1	10.7	34.8	2	21.5	23.5	1.480851064	0.093023256
lower alpine	13	164	13.16	325.36	26			3		3	3	2	220.616	12.2	20.8	15.4	36.2	4.3	15	19.3	1.875647668	0.286666667
lower alpine	10	135.5	7.2	164.81	21.3			59		59	59	5	301.035	15.1	26.5	8.8	35.3	5.8	16.8	22.6	1.561946903	0.345238095
lower alpine	9	106	4.63	113.955	13			2		2	2	1	94.016	5.9	5.9	1.2	7.1	0.2	5.1	5.3	1.339622642	0.039215686
lower alpine	10	142	5.7	201.88	11	0	2	3		5	5	1	191.93	14	14	4.8	18.8	4.3	12.5	16.8	1.119047619	0.344
lower alpine	11	140	5.6	201.58	21	2	7	6		15	15	1	185.808	13	13	4.8	17.8	4.1	12.3	16.4	1.085365854	0.333333333
lower alpine	13	165	13.06	215.36	11			3		3	3	2	220.289	12.2	20.8	15.3	36.1	5.1	16.1	21.2	1.702830189	0.316770186
lower alpine	14	166.5	10.85	188.285	12	14	8	6	5	33	28	1	764.73	15.7	15.7	9.1	24.8	1.1	23.1	24.2	1.024793388	0.047619048
lower alpine	12	141	5.7	198.88	19.8			5		5	5	1	191.845	14	14	4.7	18.7	4.3	12.5	16.8	1.113095238	0.344
lower alpine	12	140	5.6	201.58	18.5		10	5		15	15	1	185.808	13	13	4.8	17.8	4.1	12.3	16.4	1.085365854	0.333333333
Subalpine	14	198	20.45	219.3	21.4			69		69	69	2	281.2	37.8	53	15	68	7.5	42.2	49.7	1.368209256	0.177725118
Subalpine	13	157	12.11	256.125	20.9			4		4	4	3	360.875	31.1	45.1	15	60.1	5	27.5	32.5	1.849230769	0.181818182
Subalpine	14	200	21.65	293.875	27.8			79	0	79	79	4	243	32.5	58.2	19	77.2	7.2	28.1	35.3	2.186968839	0.256227758
Subalpine	11	126.5	6.32	102	12.2			11		11	11	1	124.6	7.8	7.8	3.5	11.3	2.1	3.1	5.2	2.173076923	0.677419355
Subalpine	11	139.5	7.31	85.75	20			2		2	2	1	154.91	14.8	14.8	3.6	18.4	0.4	8.4	8.8	2.090909091	0.047619048
Subalpine	10	117.5	7.85	69.57	19			28		28	28	2	136.89	7.3	8.2	3.3	11.5	2.2	9.1	11.3	1.017699115	0.241758242
Subalpine	11	149	9.97	121.45	21			4		4	4	3	364.875	31.2	31.2	10.7	41.9	2.6	20.6	23.2	1.806034483	0.126213592
Subalpine	14	162	9.23	193.41	25.2		11	7		18	18	1	235.012	10.4	10.4	3.8	14.2	0.6	8.2	8.8	1.613636364	0.073170732
Subalpine	13	150	7.64	164.725	20.3	4	3	7	12	26	14	1	271.291	19	19	7	26	2.2	16.1	18.3	1.420765027	0.136645963
Subalpine	14	161	9.55	173.115	20.6		57	20	15	92	77	1	213.683	16.3	16.3	12.1	28.4	7.5	22.4	29.9	0.949832776	0.334821429
Subalpine	11	136	9.56	118.35	18	12	1			13	13	1	433.024	24.2	24.2	9.2	33.4	2.6	31.1	33.7	0.991097923	0.083601286
Subalpine	12	150	9.23	274.5	21	25	11	24		60	60	2	195.816	3.7	7.2	10	17.2	6.1	26.1	32.2	0.534161491	0.233716475
Subalpine	11	189	6.52	180.575	23.9	25	15			40	40	1	401.24	20.9	20.9	8.4	29.3	8.1	22.3	30.4	0.963815789	0.3632287
Subalpine	11	131	6.56	223	14.2	31	3	21		55	55	2	144.9	11.1	18.8	6.2	25	4.5	17.5	22	1.136363636	0.257142857
Subalpine	12	155	6.68	167.825	15.7		35	12		47	47	1	203.025	9.4	9.4	3.3	12.7	2	10	12	1.058333333	0.2
Subalpine	10	120	6.36	132.05	12.6		4		8	12	4	1	220.83	8	8	3.7	11.7	0.5	8.5	9	1.3	0.058823529
Subalpine	12	187	11.14	217.375	18.7	21	4			25	25	1	528.795	34.2	34.2	5.5	39.7	3	15.7	18.7	2.122994652	0.191082803
Subalpine	14	181	14.01	233.83	21	107	20			127	127	2	312.1	16.8	28.1	11.2	39.3	11.8	35.5	47.3	0.830866808	0.332394366
Subalpine	13	175	9.23	114.15	20.1	17	27			44	44	1	176.7	4.5	4.5	3.7	8.2	1.7	11.4	13.1	0.625954198	0.149122807
Subalpine	10	144	9.55	166.3	19.7	26	15			41	41	1	450.426	16.6	19.2	6.7	25.9	2.8	28.1	30.9	0.838187702	0.099644128
