# Supplementary material for: Plant density and life history traits of Aconitum spicatum in North-central Nepal: effects of elevation and anthropogenic disturbances
Source: PeerJ. 2019 Sep 10;7:e7574. doi: 10.7717/peerj.7574 (PMC6743441; doi:10.7717/peerj.7574)
Supplement: Dataset S2 — Values are mean ± SE (n = 225). *Population comparisons were based on either 1Kruskal-Wallis tests or 2one-way ANOVA. [file peerj-07-7574-s002.csv]

Population	Plant	Fruit _Id	FruitVolume	Frebiomassfruitandseed	Drybiomasfruitandseed	Drybiomassoffruit	Drywtofseed	SdNoperFruit	seedperunitvoloffruit
Alpine	1	1	13.785	0.6	0.108	0.04	0.068	65	4.715270221
Alpine	1	2	18.071	0.7	0.111	0.04	0.071	23	1.272757457
Alpine	1	3	17.232	0.7	0.092	0.053	0.039	51	2.959610028
Alpine	1	4	14.294	0.6	0.087	0.07	0.017	14	0.979431929
Alpine	1	5	14.512	0.5	0.083	0.049	0.034	32	2.205071665
Alpine	2	1	14.985	0.6	0.105	0.067	0.038	51	3.403403403
Alpine	2	2	16.164	0.6	0.145	0.108	0.037	26	1.608512744
Alpine	2	3	21.299	0.6	0.122	0.059	0.063	77	3.615193202
Alpine	2	4	17.568	0.6	0.136	0.103	0.033	26	1.47996357
Alpine	2	5	14.07	0.7	0.093	0.041	0.052	75	5.330490405
Alpine	3	1	19.114	0.7	0.155	0.122	0.033	30	1.569530187
Alpine	3	2	19.133	0.8	0.158	0.093	0.065	56	2.926880259
Alpine	3	3	17.376	0.7	0.142	0.076	0.066	50	2.877532228
Alpine	3	4	15.312	0.6	0.104	0.068	0.036	36	2.351097179
Alpine	3	5	14.34	0.5	0.105	0.07	0.035	34	2.370990237
Alpine	4	1	17.442	0.7	0.13	0.048	0.082	66	3.783969728
Alpine	4	2	21.584	0.8	0.16	0.05	0.11	84	3.891771683
Alpine	4	3	16.64	0.7	0.159	0.073	0.086	52	3.125
Alpine	4	4	19.703	0.8	0.168	0.118	0.053	36	1.827132924
Alpine	4	5	16.15	0.7	0.131	0.076	0.055	30	1.857585139
Alpine	5	1	11.92	0.9	0.169	0.07	0.099	70	5.872483221
Alpine	5	2	14.416	0.8	0.065	0.034	0.031	43	2.982796892
Alpine	5	3	13.175	0.6	0.064	0.049	0.015	25	1.897533207
Alpine	5	4	12.608	0.5	0.054	0.03	0.024	25	1.98286802
Alpine	5	5	11.805	0.4	0.043	0.037	0.006	11	0.931808556
Alpine	6	1	11.256	0.5	0.062	0.045	0.017	29	2.576403696
Alpine	6	2	16.254	0.5	0.109	0.035	0.074	66	4.060538944
Alpine	6	3	12.516	0.5	0.114	0.044	0.07	24	1.917545542
Alpine	6	4	13.244	0.5	0.072	0.048	0.024	25	1.887647236
Alpine	6	5	11.18	0.4	0.056	0.047	0.009	9	0.805008945
Alpine	7	1	15.456	0.7	0.125	0.071	0.052	76	4.917184265
Alpine	7	2	14.96	0.7	0.061	0.04	0.021	64	4.278074866
Alpine	7	3	14.22	0.6	0.123	0.047	0.076	70	4.922644163
Alpine	7	4	14.96	0.7	0.061	0.04	0.021	64	4.278074866
Alpine	7	5	14.22	0.6	0.123	0.047	0.076	70	4.922644163
Alpine	8	1	15.084	0.5	0.083	0.073	0.01	12	0.795544948
Alpine	8	2	15.084	0.5	0.076	0.072	0.004	5	0.331477062
Alpine	8	3	15.21	0.4	0.081	0.055	0.026	15	0.986193294
Alpine	8	4	15.876	0.4	0.103	0.072	0.031	16	1.007810532
Alpine	8	5	16.116	0.4	0.101	0.069	0.032	14	0.868701911
Alpine	9	1	13.32	0.5	0.148	0.066	0.082	62	4.654654655
Alpine	9	2	9.81	0.3	0.059	0.03	0.029	29	2.956167176
Alpine	9	3	9.226	0.3	0.068	0.043	0.025	45	4.877520052
Alpine	9	4	9.81	0.3	0.059	0.03	0.029	28	2.854230377
Alpine	9	5	9.226	0.3	0.063	0.041	0.022	44	4.769130718
Alpine	10	1	20.16	0.9	0.145	0.096	0.049	22	1.091269841
Alpine	10	2	16.576	0.9	0.132	0.078	0.054	51	3.076737452
Alpine	10	3	16.976	0.9	0.131	0.076	0.055	61	3.5933082
Alpine	10	4	14.505	0.6	0.071	0.044	0.027	43	2.964495002
Alpine	10	5	10.634	0.5	0.056	0.047	0.009	17	1.598645853
Alpine	11	1	14.704	0.7	0.085	0.055	0.03	14	0.952121872
Alpine	11	2	14.773	0.6	0.073	0.07	0.003	2	0.135382116
Alpine	11	3	12.18	0.4	0.081	0.053	0.028	13	1.067323481
Alpine	11	4	14.704	0.7	0.076	0.06	0.016	12	0.816104461
Alpine	11	5	12.18	0.4	0.084	0.054	0.03	13	1.067323481
Alpine	12	1	15.079	0.4	0.103	0.048	0.055	47	3.116917567
Alpine	12	2	10.864	0.4	0.073	0.045	0.028	24	2.209131075
Alpine	12	3	12.435	0.5	0.073	0.058	0.015	19	1.527945316
Alpine	12	4	10.864	0.4	0.061	0.048	0.013	19	1.748895434
Alpine	12	5	12.435	0.5	0.066	0.051	0.015	23	1.849618014
Alpine	13	1	20.16	0.9	0.086	0.056	0.03	14	0.694444444
Alpine	13	2	16.576	0.9	0.071	0.069	0.002	2	0.120656371
Alpine	13	3	16.976	0.9	0.081	0.053	0.028	11	0.64797361
Alpine	13	4	14.505	0.6	0.084	0.051	0.033	13	0.896242675
Alpine	13	5	10.634	0.5	0.077	0.06	0.017	9	0.846341922
Alpine	14	1	15.079	0.4	0.101	0.041	0.06	23	1.525300086
Alpine	14	2	10.864	0.4	0.091	0.052	0.039	51	4.694403535
Alpine	14	3	12.435	0.5	0.087	0.07	0.017	14	1.125854443
Alpine	14	4	10.864	0.4	0.082	0.049	0.033	32	2.9455081
Alpine	14	5	12.435	0.5	0.108	0.031	0.077	64	5.146763168
Alpine	15	1	15.079	0.5	0.131	0.047	0.084	65	4.310630678
Alpine	15	2	10.864	0.4	0.164	0.054	0.11	85	7.824005891
Alpine	15	3	12.42	0.5	0.159	0.072	0.087	54	4.347826087
Alpine	15	4	10.724	0.4	0.168	0.118	0.05	43	4.009697874
Alpine	15	5	12.42	0.5	0.132	0.075	0.057	32	2.576489533
Loweralpine	16	1	15.81	0.5	0.076	0.052	0.024	41	2.593295383
Loweralpine	16	2	21.261	0.6	0.07	0.055	0.015	31	1.458068764
Loweralpine	16	3	19.116	0.6	0.067	0.048	0.019	31	1.621678175
Loweralpine	16	4	19.368	0.7	0.069	0.045	0.024	54	2.788104089
Loweralpine	16	5	19.35	0.6	0.068	0.049	0.019	30	1.550387597
Loweralpine	17	1	18.54	0.6	0.081	0.044	0.037	47	2.535059331
Loweralpine	17	2	19.931	0.5	0.076	0.044	0.032	45	2.257789373
Loweralpine	17	3	14.22	0.5	0.067	0.048	0.019	29	2.039381153
Loweralpine	17	4	18.072	0.4	0.05	0.034	0.016	39	2.158034529
Loweralpine	17	5	18.108	0.5	0.069	0.045	0.024	38	2.098519991
Loweralpine	18	1	14.58	0.5	0.091	0.036	0.055	55	3.772290809
Loweralpine	18	2	19.703	0.5	0.096	0.045	0.051	44	2.233162463
Loweralpine	18	3	18.82	0.5	0.094	0.036	0.058	57	3.02869288
Loweralpine	18	4	17.586	0.4	0.078	0.04	0.038	36	2.047082907
Loweralpine	18	5	17.568	0.4	0.076	0.031	0.045	41	2.333788707
Loweralpine	19	1	28.248	0.9	0.182	0.079	0.103	70	2.478051543
Loweralpine	19	2	28.224	0.9	0.138	0.096	0.042	58	2.054988662
Loweralpine	19	3	21.74	0.6	0.089	0.062	0.027	48	2.207911684
Loweralpine	19	4	21.428	0.8	0.104	0.081	0.023	46	2.146723913
Loweralpine	19	5	22.494	0.8	0.103	0.081	0.022	46	2.044989775
Loweralpine	20	1	18.054	0.5	0.098	0.052	0.043	35	1.938628559
Loweralpine	20	2	18.126	0.4	0.097	0.053	0.044	36	1.986097319
Loweralpine	20	3	21.375	0.5	0.098	0.043	0.055	46	2.152046784
Loweralpine	20	4	15.03	0.4	0.108	0.047	0.061	48	3.193612774
Loweralpine	20	5	16.096	0.4	0.101	0.043	0.058	45	2.795725646
Loweralpine	21	1	24.376	0.9	0.177	0.095	0.082	74	3.035772891
Loweralpine	21	2	28.15	0.8	0.232	0.11	0.122	89	3.161634103
Loweralpine	21	3	29.276	0.9	0.187	0.076	0.111	79	2.698456073
Loweralpine	21	4	25.001	0.9	0.211	0.101	0.11	78	3.119875205
Loweralpine	21	5	26.95	0.8	0.212	0.105	0.107	80	2.968460111
Loweralpine	22	1	18.122	0.3	0.086	0.041	0.045	38	2.096898797
Loweralpine	22	2	16.65	0.3	0.061	0.038	0.023	39	2.342342342
Loweralpine	22	3	14.085	0.3	0.037	0.03	0.007	19	1.348952787
Loweralpine	22	4	19.3	0.4	0.077	0.044	0.033	39	2.020725389
Loweralpine	22	5	18.544	0.4	0.068	0.039	0.029	23	1.240293356
Loweralpine	23	1	31.864	0.9	0.18	0.093	0.087	73	2.290986693
Loweralpine	23	2	27.95	0.8	0.162	0.078	0.084	72	2.576028623
Loweralpine	23	3	22.352	0.9	0.084	0.07	0.014	54	2.415891195
Loweralpine	23	4	19.82	0.7	0.086	0.069	0.017	39	1.967709384
Loweralpine	23	5	21.294	0.8	0.095	0.056	0.039	50	2.348079271
Loweralpine	24	1	15.21	0.4	0.056	0.043	0.013	50	3.28731098
Loweralpine	24	2	15.84	0.4	0.068	0.037	0.031	46	2.904040404
Loweralpine	24	3	15.045	0.5	0.065	0.037	0.028	45	2.991026919
Loweralpine	24	4	20.42	0.6	0.065	0.03	0.035	47	2.301665034
Loweralpine	24	5	19.019	0.7	0.083	0.046	0.037	49	2.576370997
Loweralpine	25	1	16.112	0.5	0.057	0.025	0.032	43	2.668818272
Loweralpine	25	2	17.2	0.5	0.101	0.056	0.045	41	2.38372093
Loweralpine	25	3	16.304	0.5	0.096	0.049	0.047	51	3.128066732
Loweralpine	25	4	16.14	0.6	0.057	0.023	0.034	43	2.664188352
Loweralpine	25	5	16.144	0.5	0.102	0.057	0.045	40	2.477700694
Loweralpine	26	1	20	0.7	0.119	0.049	0.07	85	4.25
Loweralpine	26	2	23.92	0.8	0.121	0.053	0.068	89	3.720735786
Loweralpine	26	3	23.78	0.7	0.121	0.057	0.064	59	2.481076535
Loweralpine	26	4	24.596	0.8	0.126	0.048	0.078	87	3.537160514
Loweralpine	26	5	27.96	0.7	0.123	0.047	0.076	85	3.040057225
Loweralpine	27	1	16.184	0.6	0.067	0.048	0.019	47	2.904102818
Loweralpine	27	2	15.36	0.4	0.075	0.05	0.025	50	3.255208333
Loweralpine	27	3	15.776	0.5	0.068	0.049	0.019	34	2.155172414
Loweralpine	27	4	14.496	0.5	0.066	0.05	0.016	32	2.207505519
Loweralpine	27	5	18.054	0.4	0.067	0.049	0.018	33	1.827849784
Loweralpine	28	1	18.036	0.4	0.067	0.049	0.018	32	1.774229319
Loweralpine	28	2	16.167	0.5	0.067	0.048	0.019	46	2.845302159
Loweralpine	28	3	15.36	0.4	0.074	0.05	0.024	49	3.190104167
Loweralpine	28	4	16.813	0.4	0.065	0.048	0.017	31	1.843811336
Loweralpine	28	5	15.2	0.4	0.067	0.049	0.018	32	2.105263158
Loweralpine	29	1	18.018	0.4	0.066	0.048	0.018	32	1.776001776
Loweralpine	29	2	15.36	0.4	0.074	0.051	0.023	50	3.255208333
Loweralpine	29	3	16.949	0.4	0.08	0.056	0.024	51	3.009027081
Loweralpine	29	4	16.966	0.4	0.063	0.048	0.015	31	1.827183779
Loweralpine	29	5	15.2	0.4	0.064	0.047	0.017	31	2.039473684
Loweralpine	30	1	19.019	0.4	0.067	0.049	0.018	33	1.735106998
Loweralpine	30	2	15.904	0.4	0.057	0.045	0.012	30	1.886317907
Loweralpine	30	3	13.44	0.4	0.052	0.041	0.011	29	2.157738095
Loweralpine	30	4	15.904	0.4	0.057	0.045	0.012	30	1.886317907
Loweralpine	30	5	16.949	0.4	0.062	0.046	0.016	32	1.888016992
Subalpine	31	1	16.5	0.4	0.124	0.037	0.087	64	3.878787879
Subalpine	31	2	22.35	0.5	0.153	0.042	0.111	66	2.953020134
Subalpine	31	3	14.76	0.3	0.038	0.017	0.021	39	2.642276423
Subalpine	31	4	11.44	0.3	0.039	0.018	0.021	45	3.933566434
Subalpine	31	5	13.2	0.3	0.037	0.017	0.02	37	2.803030303
Subalpine	32	1	31.28	0.3	0.039	0.018	0.021	44	1.406649616
Subalpine	32	2	13.584	0.2	0.027	0.02	0.007	17	1.25147232
Subalpine	32	3	17.19	0.3	0.029	0.023	0.006	12	0.698080279
Subalpine	32	4	17.208	0.3	0.028	0.021	0.007	15	0.871687587
Subalpine	32	5	16.286	0.3	0.028	0.022	0.006	13	0.79823161
Subalpine	33	1	22.608	0.3	0.086	0.022	0.064	41	1.813517339
Subalpine	33	2	17.505	0.3	0.073	0.025	0.048	31	1.770922594
Subalpine	33	3	22.86	0.2	0.11	0.034	0.076	32	1.399825022
Subalpine	33	4	32.81	0.2	0.083	0.016	0.067	32	0.975312405
Subalpine	33	5	32.32	0.3	0.121	0.044	0.077	34	1.051980198
Subalpine	34	1	11.724	0.3	0.064	0.022	0.042	44	3.752985329
Subalpine	34	2	39.816	0.3	0.065	0.026	0.039	44	1.105083384
Subalpine	34	3	20.4	0.4	0.038	0.026	0.012	26	1.274509804
Subalpine	34	4	29.52	0.3	0.064	0.036	0.028	44	1.490514905
Subalpine	34	5	15.334	0.4	0.039	0.025	0.014	26	1.695578453
Subalpine	35	1	9.168	0.3	0.031	0.02	0.011	20	2.181500873
Subalpine	35	2	12.22	0.3	0.034	0.022	0.012	35	2.864157119
Subalpine	35	3	10.584	0.2	0.029	0.022	0.007	25	2.362055933
Subalpine	35	4	10.596	0.2	0.027	0.021	0.006	24	2.265005663
Subalpine	35	5	12.207	0.3	0.236	0.23	0.006	28	2.293765872
Subalpine	36	1	18.7	0.8	0.165	0.081	0.084	50	2.673796791
Subalpine	36	2	15.885	0.5	0.066	0.048	0.018	34	2.14038401
Subalpine	36	3	22.078	0.4	0.08	0.036	0.044	36	1.63058248
Subalpine	36	4	15.885	0.5	0.066	0.048	0.018	35	2.203336481
Subalpine	36	5	22.078	0.4	0.08	0.036	0.044	36	1.63058248
Subalpine	37	1	17.208	0.6	0.084	0.045	0.039	50	2.905625291
Subalpine	37	2	20.214	0.6	0.093	0.043	0.05	40	1.978826556
Subalpine	37	3	15.792	0.4	0.035	0.027	0.008	18	1.139817629
Subalpine	37	4	15.885	0.5	0.066	0.048	0.018	34	2.14038401
Subalpine	37	5	20.214	0.6	0.093	0.053	0.04	40	1.978826556
Subalpine	38	1	10.582	0.4	0.06	0.044	0.016	36	3.402003402
Subalpine	38	2	15.328	0.5	0.046	0.039	0.007	21	1.370041754
Subalpine	38	3	14.048	0.4	0.046	0.038	0.008	28	1.993166287
Subalpine	38	4	10.582	0.4	0.061	0.043	0.018	41	3.874503875
Subalpine	38	5	10.556	0.4	0.063	0.042	0.017	32	3.031451307
Subalpine	39	1	26.404	0.9	0.176	0.091	0.085	73	2.764732616
Subalpine	39	2	27.375	0.8	0.158	0.07	0.088	78	2.849315068
Subalpine	39	3	18.63	0.6	0.079	0.054	0.025	43	2.308105207
Subalpine	39	4	27.375	0.8	0.158	0.07	0.088	78	2.849315068
Subalpine	39	5	26.381	0.9	0.173	0.093	0.08	73	2.76714302
Subalpine	40	1	17.833	0.6	0.101	0.046	0.055	35	1.962653508
Subalpine	40	2	18.36	0.6	0.082	0.062	0.02	36	1.960784314
Subalpine	40	3	15.27	0.5	0.077	0.053	0.024	32	2.095612312
Subalpine	40	4	15.27	0.5	0.078	0.054	0.024	32	2.095612312
Subalpine	40	5	15.255	0.5	0.067	0.053	0.014	22	1.442150115
Subalpine	41	1	16.032	0.4	0.07	0.031	0.039	60	3.74251497
Subalpine	41	2	16.592	0.5	0.15	0.059	0.091	50	3.013500482
Subalpine	41	3	15.225	0.5	0.101	0.062	0.039	29	1.904761905
Subalpine	41	4	16.752	0.5	0.16	0.069	0.091	55	3.283190067
Subalpine	41	5	15.225	0.5	0.098	0.059	0.039	43	2.824302135
Subalpine	42	1	15.3	0.5	0.097	0.059	0.038	22	1.437908497
Subalpine	42	2	13.13	0.4	0.088	0.063	0.025	31	2.361005331
Subalpine	42	3	17.276	0.4	0.081	0.059	0.022	23	1.331326696
Subalpine	42	4	13.299	0.5	0.099	0.058	0.041	33	2.481389578
Subalpine	42	5	17.04	0.4	0.087	0.064	0.023	54	3.169014085
Subalpine	43	1	23.276	0.5	0.092	0.056	0.036	28	1.202955834
Subalpine	43	2	21.978	0.4	0.091	0.054	0.037	22	1.001001001
Subalpine	43	3	14.01	0.6	0.101	0.069	0.032	29	2.069950036
Subalpine	43	4	28.56	0.5	0.089	0.063	0.026	32	1.120448179
Subalpine	43	5	15.73	0.5	0.099	0.045	0.054	23	1.462174189
Subalpine	44	1	21	0.5	0.098	0.055	0.043	60	2.857142857
Subalpine	44	2	15.18	0.3	0.056	0.012	0.044	34	2.239789196
Subalpine	44	3	16.94	0.5	0.097	0.052	0.045	22	1.298701299
Subalpine	44	4	17.936	0.6	0.102	0.069	0.033	32	1.78412132
Subalpine	44	5	34.02	0.7	0.109	0.057	0.052	55	1.616696061
Subalpine	45	1	30.87	0.5	0.095	0.047	0.048	26	0.842241659
Subalpine	45	2	25.46	0.5	0.054	0.032	0.022	23	0.903377848
Subalpine	45	3	31.968	0.4	0.076	0.034	0.042	67	2.095845846
Subalpine	45	4	19.82	0.6	0.088	0.055	0.033	33	1.664984864
Subalpine	45	5	19.209	0.6	0.089	0.043	0.046	34	1.770003644
