# Supplementary material for: Plant density and life history traits of Aconitum spicatum in North-central Nepal: effects of elevation and anthropogenic disturbances
Source: PeerJ. 2019 Sep 10;7:e7574. doi: 10.7717/peerj.7574 (PMC6743441; doi:10.7717/peerj.7574)
Supplement: Dataset S3 — Densities of different stages were modeled as functions of population, relative radiation index (RRI), shrub cover (%), herb cover (%) and disturbance (animal droppings, trampling, harvesting and fire, which were assessed using an ordinal 0–4 scale). Zi is the intercept in the zero-inflation component; all other parameters refer to the count component of the model. Parameter estimates with standard errors in brackets for Full average and Conditional average models. [file peerj-07-7574-s003.csv]

Population	cPopulation	Elevation_Band	Plot	cPlot	Subplot	cSubplotID	Seedl_per_m2	Juven_per_m2	AdultVeg_per_m2	AdultRepr_per_m2	Total_per_m2	RRI	Elevation_masl	Slope_deg	Aspect_deg	Aspect_lett	Sh_cov	Herb_cov	Gr_cov	Bry_cov	Lichen_soil	Litt_cov	Solid_rock	Scree	Barground	Lichen_rock	Lichen_vasplant	Bry_rock	Bry_vasplant	Bare_rock	AnimalDrop04	Trampling04	Harvesting04	Fire04
3	Subalpine	3000-3100	1	P1	1	s3011	0	0	1	0	1	0.885635	3008	27	143	SE	40	80	9	3	1	7	0	0	0	0	1	0	8	0	0	1	1	0
3	Subalpine	3000-3100	1	P1	2	s3012	0	0	0	0	0	0.885635	3008	27	143	SE	35	80	7	4	2	7	0	0	0	0	1	0	6	0	0	1	2	0
3	Subalpine	3000-3100	1	P1	3	s3013	0	0	0	0	0	0.885635	3008	27	143	SE	0	78	5	8	1	5	3	0	0	3	1	8	10	89	0	1	2	0
3	Subalpine	3000-3100	1	P1	4	s3014	0	0	0	0	0	0.885635	3008	27	143	SE	0	69	8	9	1	4	9	0	0	2	3	0	15	98	0	1	4	0
3	Subalpine	3000-3100	1	P1	5	s3015	0	0	0	0	0	0.885635	3008	27	143	SE	0	73	8	5	1	3	10	0	0	6	1	30	15	64	0	2	1	0
3	Subalpine	3000-3100	2	P2	1	s3021	0	0	0	0	0	0.882964	3023	14	121	SE	20	90	1	1	1	7	0	0	0	0	0	0	4	0	0	0	4	0
3	Subalpine	3000-3100	2	P2	2	s3022	0	0	0	1	1	0.882964	3023	14	121	SE	0	86	2	3	1	8	0	0	0	0	0	0	5	0	0	1	4	0
3	Subalpine	3000-3100	2	P2	3	s3023	0	0	0	0	0	0.882964	3023	14	121	SE	5	87	1	4	0	8	0	0	0	0	0	0	4	0	0	0	1	0
3	Subalpine	3000-3100	2	P2	4	s3024	0	0	0	0	0	0.882964	3023	14	121	SE	15	89	1	2	2	6	0	0	0	0	0	0	5	0	0	0	1	0
3	Subalpine	3000-3100	2	P2	5	s3025	0	0	0	0	0	0.882964	3023	14	121	SE	0	91	0	1	1	7	0	0	0	0	0	0	4	0	0	1	4	0
3	Subalpine	3000-3100	3	P3	1	s3031	0	0	0	0	0	0.858054	3029	21	147	SE	0	46	2	15	2	5	30	0	0	0	1	98	20	2	0	2	2	0
3	Subalpine	3000-3100	3	P3	2	s3032	0	0	0	0	0	0.858054	3029	21	147	SE	0	82	1	10	2	5	0	0	0	0	2	0	16	0	0	0	3	0
3	Subalpine	3000-3100	3	P3	3	s3033	0	0	0	0	0	0.858054	3029	21	147	SE	0	79	3	10	3	5	0	0	0	0	1	0	20	0	0	1	3	0
3	Subalpine	3000-3100	3	P3	4	s3034	0	0	0	0	0	0.858054	3029	21	147	SE	20	81	1	10	4	4	0	0	0	0	1	0	20	0	0	0	0	0
3	Subalpine	3000-3100	3	P3	5	s3035	0	0	0	0	0	0.858054	3029	21	147	SE	5	74	1	15	5	5	0	0	0	0	1	0	15	0	0	1	4	0
3	Subalpine	3000-3100	4	P4	1	s3041	0	0	0	0	0	0.857324	3035	12	124	SE	0	32	15	0	0	3	50	0	0	3	1	96	2	1	0	1	0	0
3	Subalpine	3000-3100	4	P4	2	s3042	0	0	0	0	0	0.857324	3035	12	124	SE	0	5	0	0	0	2	93	0	0	4	1	94	3	2	1	1	2	0
3	Subalpine	3000-3100	4	P4	3	s3043	0	0	0	0	0	0.857324	3035	12	124	SE	0	8	0	0	0	1	91	0	0	3	1	90	2	7	0	0	2	0
3	Subalpine	3000-3100	4	P4	4	s3044	0	0	0	0	0	0.857324	3035	12	124	SE	5	31	8	3	1	2	55	0	0	4	1	95	3	1	0	0	0	0
3	Subalpine	3000-3100	4	P4	5	s3045	0	1	0	0	1	0.857324	3035	12	124	SE	0	3	1	0	0	1	95	0	0	4	1	95	2	1	0	0	0	0
3	Subalpine	3000-3100	5	P5	1	s3051	0	0	0	0	0	0.858154	3120	25	158	SE	0	65	5	8	4	3	15	0	0	8	4	20	30	72	0	1	4	0
3	Subalpine	3000-3100	5	P5	2	s3052	0	0	0	0	0	0.858154	3120	25	158	SE	0	54	4	10	4	3	25	0	0	10	3	20	35	70	0	1	4	0
3	Subalpine	3000-3100	5	P5	3	s3053	0	0	0	0	0	0.858154	3120	25	158	SE	20	63	10	13	3	6	5	0	0	5	4	85	35	10	0	1	2	0
3	Subalpine	3000-3100	5	P5	4	s3054	0	0	0	0	0	0.858154	3120	25	158	SE	5	62	20	7	3	8	0	0	0	0	5	0	20	0	1	2	3	0
3	Subalpine	3000-3100	5	P5	5	s3055	0	0	1	1	2	0.858154	3120	25	158	SE	5	70	12	7	3	8	0	0	0	0	4	0	25	0	1	0	3	0
3	Subalpine	3000-3100	6	P6	1	s3061	1	1	1	1	4	0.8382301	3160	41	124	SE	25	67	2	11	1	8	8	0	3	1	0	94	10	5	1	1	0	0
3	Subalpine	3000-3100	6	P6	2	s3062	0	0	0	0	0	0.8382301	3160	41	124	SE	15	79	2	7	1	5	0	0	6	0	0	0	8	0	0	3	3	0
3	Subalpine	3000-3100	6	P6	3	s3063	0	0	0	0	0	0.8382301	3160	41	124	SE	0	77	0	7	0	5	11	0	0	3	1	67	5	30	0	0	2	0
3	Subalpine	3000-3100	6	P6	4	s3064	0	0	0	0	0	0.8382301	3160	41	124	SE	0	86	2	7	1	4	0	0	0	0	0	0	5	0	0	0	0	0
3	Subalpine	3000-3100	6	P6	5	s3065	0	0	0	0	0	0.8382301	3160	41	124	SE	0	76	2	6	1	5	0	0	10	0	0	0	5	0	1	1	0	0
3	Subalpine	3100-3200	7	P7	1	s3071	0	0	0	1	1	0.758355506	3210	45	114	SE	40	78	10	3	1	8	0	0	0	0	1	0	8	0	0	1	3	0
3	Subalpine	3100-3200	7	P7	2	s3072	0	0	0	0	0	0.758355506	3210	45	114	SE	35	80	7	4	2	7	0	0	0	0	1	0	6	0	0	0	3	0
3	Subalpine	3100-3200	7	P7	3	s3073	0	0	0	0	0	0.758355506	3210	45	114	SE	0	78	5	8	1	5	3	0	0	3	1	8	10	89	0	1	3	0
3	Subalpine	3100-3200	7	P7	4	s3074	0	0	0	0	0	0.758355506	3210	45	114	SE	0	72	8	8	1	3	8	0	0	2	3	0	15	98	0	0	0	0
3	Subalpine	3100-3200	7	P7	5	s3075	0	0	0	0	0	0.758355506	3210	45	114	SE	0	73	8	5	1	3	10	0	0	6	1	30	15	64	0	0	0	0
3	Subalpine	3100-3200	8	P8	1	s3081	0	2	1	2	5	0.972584951	3200	32	154	SE	20	90	1	1	1	7	0	0	0	0	0	0	4	0	0	0	1	0
3	Subalpine	3100-3200	8	P8	2	s3082	0	0	0	0	0	0.972584951	3200	32	154	SE	0	86	2	3	1	8	0	0	0	0	0	0	5	0	0	2	0	0
3	Subalpine	3100-3200	8	P8	3	s3083	0	0	0	0	0	0.972584951	3200	32	154	SE	5	87	1	4	0	8	0	0	0	0	0	0	4	0	0	0	2	0
3	Subalpine	3100-3200	8	P8	4	s3084	0	0	0	0	0	0.972584951	3200	32	154	SE	15	90	1	2	1	6	0	0	0	0	0	0	5	0	0	0	3	0
3	Subalpine	3100-3200	8	P8	5	s3085	0	0	0	0	0	0.972584951	3200	32	154	SE	0	91	0	1	1	7	0	0	0	0	0	0	4	0	1	0	0	0
3	Subalpine	3100-3200	9	P9	1	s3091	0	0	0	2	2	0.997119918	3190	29	171	SE	0	46	2	15	2	5	30	0	0	0	1	98	20	2	1	0	2	0
3	Subalpine	3100-3200	9	P9	2	s3092	0	0	0	0	0	0.997119918	3190	29	171	SE	0	82	1	10	2	5	0	0	0	0	2	0	16	0	0	1	2	0
3	Subalpine	3100-3200	9	P9	3	s3093	0	0	0	0	0	0.997119918	3190	29	171	SE	0	79	3	10	3	5	0	0	0	0	1	0	20	0	1	1	0	0
3	Subalpine	3100-3200	9	P9	4	s3094	0	0	0	0	0	0.997119918	3190	29	171	SE	20	81	1	10	4	4	0	0	0	0	1	0	20	0	1	0	2	0
3	Subalpine	3100-3200	9	P9	5	s3095	0	0	0	0	0	0.997119918	3190	29	171	SE	5	74	1	15	5	5	0	0	0	0	1	0	15	0	0	2	4	0
3	Subalpine	3100-3200	10	P10	1	s3101	0	0	0	1	1	0.89547041	3190	55	184	SW	0	32	15	0	0	3	50	0	0	3	1	95	2	2	0	1	2	0
3	Subalpine	3100-3200	10	P10	2	s3102	0	0	0	0	0	0.89547041	3190	55	184	SW	0	5	0	0	0	2	93	0	0	4	1	94	3	2	0	1	0	0
3	Subalpine	3100-3200	10	P10	3	s3103	0	0	0	0	0	0.89547041	3190	55	184	SW	0	8	0	0	0	1	91	0	0	3	1	90	2	7	0	1	2	0
3	Subalpine	3100-3200	10	P10	4	s3104	1	0	0	0	1	0.89547041	3190	55	184	SW	5	30	8	3	1	2	56	0	0	4	1	95	3	1	0	1	0	0
3	Subalpine	3100-3200	10	P10	5	s3105	0	0	0	0	0	0.89547041	3190	55	184	SW	0	3	1	0	0	1	95	0	0	4	1	95	2	1	0	1	0	0
3	Subalpine	3100-3200	11	P11	1	s3111	0	0	0	0	0	0.897659245	3160	6	120	SE	0	68	5	8	3	3	13	0	0	8	4	20	30	72	0	0	2	0
3	Subalpine	3100-3200	11	P11	2	s3112	0	0	0	0	0	0.897659245	3160	6	120	SE	0	54	4	10	4	3	25	0	0	10	3	20	35	70	0	0	4	0
3	Subalpine	3100-3200	11	P11	3	s3113	0	0	0	1	1	0.897659245	3160	6	120	SE	20	63	10	13	3	6	5	0	0	5	4	85	35	10	1	1	4	0
3	Subalpine	3100-3200	11	P11	4	s3114	1	0	0	0	1	0.897659245	3160	6	120	SE	5	62	20	7	3	8	0	0	0	0	5	0	20	0	1	0	4	0
3	Subalpine	3100-3200	11	P11	5	s3115	0	0	0	0	0	0.897659245	3160	6	120	SE	5	70	12	7	3	8	0	0	0	0	4	0	25	0	0	0	4	0
3	Subalpine	3100-3200	12	P12	1	s3121	0	0	1	0	1	0.864559347	3170	35	122	SE	25	68	2	10	1	8	8	0	3	1	0	94	10	5	1	0	4	0
3	Subalpine	3100-3200	12	P12	2	s3122	0	0	1	1	2	0.864559347	3170	35	122	SE	15	79	2	7	1	5	0	0	6	0	0	0	8	0	2	0	2	0
3	Subalpine	3100-3200	12	P12	3	s3123	0	0	0	0	0	0.864559347	3170	35	122	SE	0	78	0	7	0	5	10	0	0	3	1	67	5	30	0	0	0	0
3	Subalpine	3100-3200	12	P12	4	s3124	0	0	0	0	0	0.864559347	3170	35	122	SE	0	86	2	7	1	4	0	0	0	0	0	0	5	0	1	1	4	0
3	Subalpine	3100-3200	12	P12	5	s3125	0	0	0	0	0	0.864559347	3170	35	122	SE	0	76	2	6	1	5	0	0	10	0	0	0	5	0	0	1	2	0
3	Subalpine	3200-3300	13	P13	1	s3131	0	0	0	2	2	0.879615191	3215	30	120	SE	0	73	1	3	0	21	2	0	0	1	0	1	4	98	0	0	1	0
3	Subalpine	3200-3300	13	P13	2	s3132	0	0	1	2	3	0.879615191	3215	30	120	SE	0	71	3	4	0	20	2	0	0	0	0	5	5	95	2	0	0	0
3	Subalpine	3200-3300	13	P13	3	s3133	0	0	0	0	0	0.879615191	3215	30	120	SE	0	75	3	3	0	15	4	0	0	0	0	20	4	80	1	1	2	0
3	Subalpine	3200-3300	13	P13	4	s3134	0	0	0	0	0	0.879615191	3215	30	120	SE	0	77	2	4	0	17	0	0	0	0	0	0	5	0	0	0	2	0
3	Subalpine	3200-3300	13	P13	5	s3135	0	0	0	0	0	0.879615191	3215	30	120	SE	5	83	2	3	0	12	0	0	0	0	0	0	4	0	0	1	2	0
3	Subalpine	3200-3300	14	P14	1	s3141	0	0	0	1	1	0.939968412	3270	9	191	SW	64	84	2	8	1	5	0	0	0	0	0	0	5	0	1	0	4	0
3	Subalpine	3200-3300	14	P14	2	s3142	0	0	0	0	0	0.939968412	3270	9	191	SW	0	80	5	10	1	4	0	0	0	0	0	0	6	0	0	0	4	0
3	Subalpine	3200-3300	14	P14	3	s3143	0	0	0	0	0	0.939968412	3270	9	191	SW	0	62	3	5	1	4	25	0	0	0	0	20	5	80	0	0	2	0
3	Subalpine	3200-3300	14	P14	4	s3144	0	0	0	0	0	0.939968412	3270	9	191	SW	0	89	2	5	1	3	0	0	0	0	0	0	6	0	0	0	1	0
3	Subalpine	3200-3300	14	P14	5	s3145	0	0	0	0	0	0.939968412	3270	9	191	SW	0	89	2	4	1	4	0	0	0	0	0	0	5	0	0	0	3	0
3	Subalpine	3200-3300	15	P15	1	s3151	0	0	0	0	0	0.916744264	3208	29	130	SE	5	82	2	10	1	5	0	0	0	0	1	0	15	0	0	0	4	0
3	Subalpine	3200-3300	15	P15	2	s3152	0	0	0	0	0	0.916744264	3208	29	130	SE	0	10	5	1	1	1	82	0	0	5	2	90	20	5	0	1	2	0
3	Subalpine	3200-3300	15	P15	3	s3153	0	0	0	0	0	0.916744264	3208	29	130	SE	0	5	5	2	1	1	86	0	0	15	1	70	15	15	0	0	2	0
3	Subalpine	3200-3300	15	P15	4	s3154	0	0	0	1	1	0.916744264	3208	29	130	SE	0	84	2	5	2	4	3	0	0	0	2	10	7	90	0	0	2	0
3	Subalpine	3200-3300	15	P15	5	s3155	0	0	0	0	0	0.916744264	3208	29	130	SE	0	5	5	3	1	2	84	0	0	5	1	75	10	20	0	0	3	0
3	Subalpine	3200-3300	16	P16	1	s3161	0	2	1	0	3	0.708338619	3220	45	105	SE	0	73	1	3	0	21	2	0	0	1	0	1	4	98	2	1	2	0
3	Subalpine	3200-3300	16	P16	2	s3162	0	0	0	1	1	0.708338619	3220	45	105	SE	0	71	3	4	0	20	2	0	0	0	0	5	5	95	0	1	2	0
3	Subalpine	3200-3300	16	P16	3	s3163	0	0	0	1	1	0.708338619	3220	45	105	SE	0	75	3	3	0	15	4	0	0	0	0	20	4	80	0	1	2	0
3	Subalpine	3200-3300	16	P16	4	s3164	0	0	1	1	2	0.708338619	3220	45	105	SE	0	77	2	4	0	17	0	0	0	0	0	0	5	0	1	2	0	0
3	Subalpine	3200-3300	16	P16	5	s3165	0	0	0	0	0	0.708338619	3220	45	105	SE	5	83	2	3	0	12	0	0	0	0	0	0	4	0	0	0	3	0
3	Subalpine	3200-3300	17	P17	1	s3171	0	0	0	0	0	0.886101713	3210	32	124	SE	64	84	2	8	1	5	0	0	0	0	0	0	5	0	2	0	2	0
3	Subalpine	3200-3300	17	P17	2	s3172	0	0	0	1	1	0.886101713	3210	32	124	SE	0	80	5	10	1	4	0	0	0	0	0	0	6	0	0	0	1	0
3	Subalpine	3200-3300	17	P17	3	s3173	0	0	0	0	0	0.886101713	3210	32	124	SE	0	62	3	5	1	4	25	0	0	0	0	20	5	80	0	0	4	0
3	Subalpine	3200-3300	17	P17	4	s3174	0	0	0	0	0	0.886101713	3210	32	124	SE	0	89	2	5	1	3	0	0	0	0	0	0	6	0	1	0	0	0
3	Subalpine	3200-3300	17	P17	5	s3175	0	0	0	0	0	0.886101713	3210	32	124	SE	0	89	2	4	1	4	0	0	0	0	0	0	5	0	0	0	2	0
3	Subalpine	3200-3300	18	P18	1	s3181	1	0	0	0	1	0.872915775	3222	15	102	SE	5	82	2	10	1	5	0	0	0	0	1	0	15	0	2	0	0	0
3	Subalpine	3200-3300	18	P18	2	s3182	0	0	0	1	1	0.872915775	3222	15	102	SE	0	10	5	1	1	1	82	0	0	5	2	90	20	5	0	0	2	0
3	Subalpine	3200-3300	18	P18	3	s3183	0	0	0	0	0	0.872915775	3222	15	102	SE	0	5	5	2	1	1	86	0	0	15	1	70	15	15	0	0	2	0
3	Subalpine	3200-3300	18	P18	4	s3184	0	0	0	0	0	0.872915775	3222	15	102	SE	0	84	2	5	2	4	3	0	0	0	2	10	7	90	1	0	2	0
3	Subalpine	3200-3300	18	P18	5	s3185	0	0	0	0	0	0.872915775	3222	15	102	SE	0	5	5	3	1	2	84	0	0	5	1	75	10	20	0	1	2	0
3	Subalpine	3300-3400	19	P19	1	s3191	1	0	2	1	4	0.997119918	3360	3	109	SE	0	43	5	8	1	3	40	0	0	40	1	45	15	15	0	0	0	0
3	Subalpine	3300-3400	19	P19	2	s3192	0	0	0	0	0	0.997119918	3360	3	109	SE	3	5	64	5	1	5	20	0	0	30	2	60	10	10	0	1	2	0
3	Subalpine	3300-3400	19	P19	3	s3193	0	0	0	0	0	0.997119918	3360	3	109	SE	0	20	64	10	1	5	0	0	0	1	2	0	20	99	0	0	2	0
3	Subalpine	3300-3400	19	P19	4	s3194	0	0	0	0	0	0.997119918	3360	3	109	SE	3	30	45	10	2	3	10	0	0	1	1	50	20	49	0	0	2	0
3	Subalpine	3300-3400	19	P19	5	s3195	0	0	0	0	0	0.997119918	3360	3	109	SE	0	60	24	5	1	4	6	0	0	10	1	65	15	25	0	0	2	0
3	Subalpine	3300-3400	20	P20	1	s3201	0	0	0	0	0	0.898619557	3360	4	133	SE	0	88	3	2	1	5	0	0	1	0	1	0	1	0	1	1	1	0
3	Subalpine	3300-3400	20	P20	2	s3202	0	0	0	0	0	0.898619557	3360	4	133	SE	0	89	3	3	0	5	0	0	0	0	0	0	2	0	1	0	1	0
3	Subalpine	3300-3400	20	P20	3	s3203	0	0	0	1	1	0.898619557	3360	4	133	SE	0	86	3	2	0	8	0	0	1	0	1	0	1	0	1	0	0	0
3	Subalpine	3300-3400	20	P20	4	s3204	0	1	0	1	2	0.898619557	3360	4	133	SE	5	82	5	2	1	10	0	0	0	0	0	0	1	0	0	0	1	0
3	Subalpine	3300-3400	20	P20	5	s3205	0	0	0	1	1	0.898619557	3360	4	133	SE	0	83	5	2	0	10	0	0	0	0	0	0	1	0	0	0	3	0
3	Subalpine	3300-3400	21	P21	1	s3211	0	1	1	2	4	0.902171962	3360	4	142	SE	0	85	1	5	1	5	3	0	0	2	1	0	1	98	0	1	3	0
3	Subalpine	3300-3400	21	P21	2	s3212	0	0	0	2	2	0.902171962	3360	4	142	SE	0	20	3	3	0	3	71	0	0	10	1	60	2	30	0	0	4	0
3	Subalpine	3300-3400	21	P21	3	s3213	0	0	0	0	0	0.902171962	3360	4	142	SE	0	93	3	2	0	2	0	0	0	0	3	0	2	0	0	0	0	0
3	Subalpine	3300-3400	21	P21	4	s3214	0	0	0	0	0	0.902171962	3360	4	142	SE	0	95	2	1	0	2	0	0	0	0	2	0	3	0	0	0	3	0
3	Subalpine	3300-3400	21	P21	5	s3215	0	0	0	0	0	0.902171962	3360	4	142	SE	0	90	2	5	0	3	0	0	0	0	4	0	2	0	0	1	3	0
3	Subalpine	3300-3400	22	P22	1	s3221	0	0	0	0	0	0.88219892	3360	5	100	SE	20	15	10	20	1	3	50	0	1	3	1	95	5	2	1	1	3	0
3	Subalpine	3300-3400	22	P22	2	s3222	0	0	0	0	0	0.88219892	3360	5	100	SE	25	6	25	20	2	2	45	0	0	0	0	25	12	75	0	0	3	0
3	Subalpine	3300-3400	22	P22	3	s3223	0	0	1	2	3	0.88219892	3360	5	100	SE	30	64	0	3	0	2	30	0	1	0	1	36	5	44	0	0	1	0
3	Subalpine	3300-3400	22	P22	4	s3224	0	0	0	0	0	0.88219892	3360	5	100	SE	25	65	0	3	0	2	30	0	0	0	1	12	5	88	0	0	4	0
3	Subalpine	3300-3400	22	P22	5	s3225	1	0	0	1	2	0.88219892	3360	5	100	SE	20	17	25	6	1	1	50	0	0	0	1	3	6	97	0	1	1	0
3	Subalpine	3300-3400	23	P23	1	s3231	0	0	0	0	0	0.842843743	3350	45	229	SW	0	30	10	20	1	7	32	0	0	3	1	95	5	2	0	0	2	0
3	Subalpine	3300-3400	23	P23	2	s3232	0	0	0	0	0	0.842843743	3350	45	229	SW	0	58	15	20	2	5	0	0	0	0	0	0	15	0	0	0	2	0
3	Subalpine	3300-3400	23	P23	3	s3233	0	0	0	3	3	0.842843743	3350	45	229	SW	30	57	0	3	0	30	0	0	10	0	1	0	5	0	0	0	0	0
3	Subalpine	3300-3400	23	P23	4	s3234	0	0	0	0	0	0.842843743	3350	45	229	SW	30	60	0	3	0	20	0	0	17	0	1	0	5	0	0	0	3	0
3	Subalpine	3300-3400	23	P23	5	s3235	0	0	0	0	0	0.842843743	3350	45	229	SW	0	39	25	6	1	6	0	0	23	0	1	0	7	0	0	0	0	0
3	Subalpine	3300-3400	24	P24	1	s3241	0	0	0	0	0	0.936554058	3270	25	134	SE	30	40	46	5	1	8	0	0	0	0	1	0	8	0	0	0	3	0
3	Subalpine	3300-3400	24	P24	2	s3242	0	0	0	1	1	0.936554058	3270	25	134	SE	20	30	47	12	1	10	0	0	0	0	1	0	8	0	1	1	3	0
3	Subalpine	3300-3400	24	P24	3	s3243	0	0	0	1	1	0.936554058	3270	25	134	SE	30	40	10	10	1	5	34	0	0	20	2	80	15	0	0	1	3	0
3	Subalpine	3300-3400	24	P24	4	s3244	0	0	0	1	1	0.936554058	3270	25	134	SE	40	68	10	10	2	10	0	0	0	0	1	0	8	0	0	1	2	0
3	Subalpine	3300-3400	24	P24	5	s3245	0	0	0	1	1	0.936554058	3270	25	134	SE	40	60	20	6	2	8	0	0	4	0	1	0	5	0	0	0	2	0
2	Loweralpine	3400-3500	25	P25	1	s2251	0	0	0	0	0	0.84151381	3420	30	110	SE	0	80	2	3	2	5	3	2	3	0	0	0	2	100	0	1	0	0
2	Loweralpine	3400-3500	25	P25	2	s2252	0	0	0	2	2	0.84151381	3420	30	110	SE	0	79	5	5	0	7	3	0	1	0	0	95	6	5	0	1	0	0
2	Loweralpine	3400-3500	25	P25	3	s2253	0	0	0	0	0	0.84151381	3420	30	110	SE	0	80	3	3	0	5	4	0	5	5	0	65	4	30	1	1	1	0
2	Loweralpine	3400-3500	25	P25	4	s2254	0	0	0	0	0	0.84151381	3420	30	110	SE	0	75	3	5	0	7	7	0	3	2	0	83	7	15	0	0	0	0
2	Loweralpine	3400-3500	25	P25	5	s2255	0	0	0	0	0	0.84151381	3420	30	110	SE	0	80	3	5	0	8	3	0	1	0	0	20	6	80	0	1	1	0
2	Loweralpine	3400-3500	26	P26	1	s2261	0	0	0	0	0	0.878731251	3420	15	104	SE	0	70	10	5	0	7	7	0	1	1	0	25	7	74	0	0	1	0
2	Loweralpine	3400-3500	26	P26	2	s2262	0	0	0	0	0	0.878731251	3420	15	104	SE	0	30	3	10	2	5	5	15	30	4	1	6	10	90	0	0	1	0
2	Loweralpine	3400-3500	26	P26	3	s2263	0	0	0	0	0	0.878731251	3420	15	104	SE	15	35	1	25	5	7	5	15	7	3	10	92	30	5	0	0	1	0
2	Loweralpine	3400-3500	26	P26	4	s2264	1	1	4	2	8	0.878731251	3420	15	104	SE	5	53	2	15	1	10	12	5	2	1	2	84	20	15	0	0	2	0
2	Loweralpine	3400-3500	26	P26	5	s2265	0	0	0	0	0	0.878731251	3420	15	104	SE	0	40	7	25	5	3	5	10	5	3	5	72	20	25	0	0	0	0
2	Loweralpine	3400-3500	27	P27	1	s2271	0	0	0	0	0	0.898299064	3420	4	135	SE	0	38	30	20	2	5	0	3	2	1	2	5	20	94	1	2	1	0
2	Loweralpine	3400-3500	27	P27	2	s2272	0	0	0	0	0	0.898299064	3420	4	135	SE	0	87	3	3	0	7	0	0	0	0	0	0	4	0	0	0	3	0
2	Loweralpine	3400-3500	27	P27	3	s2273	0	0	1	1	2	0.898299064	3420	4	135	SE	0	85	1	2	0	8	4	0	0	4	0	20	5	76	0	0	3	0
2	Loweralpine	3400-3500	27	P27	4	s2274	0	0	0	0	0	0.898299064	3420	4	135	SE	0	40	5	3	1	2	49	0	0	2	0	5	5	93	0	0	1	0
2	Loweralpine	3400-3500	27	P27	5	s2275	0	0	0	0	0	0.898299064	3420	4	135	SE	0	77	5	5	2	4	7	0	0	2	0	5	7	93	0	0	0	0
2	Loweralpine	3400-3500	28	P28	1	s2281	0	0	0	0	0	0.821278014	3460	38	116	SE	0	60	5	5	0	3	20	1	6	0	1	30	7	70	1	1	2	0
2	Loweralpine	3400-3500	28	P28	2	s2282	0	0	0	0	0	0.821278014	3460	38	116	SE	0	80	3	4	0	4	0	1	8	0	0	0	7	0	1	1	2	0
2	Loweralpine	3400-3500	28	P28	3	s2283	1	1	4	1	7	0.821278014	3460	38	116	SE	0	90	2	2	1	2	0	0	3	0	0	0	4	0	0	1	0	0
2	Loweralpine	3400-3500	28	P28	4	s2284	0	0	0	0	0	0.821278014	3460	38	116	SE	0	88	2	3	1	3	2	1	0	0	0	0	5	100	1	1	1	0
2	Loweralpine	3400-3500	28	P28	5	s2285	0	0	0	0	0	0.821278014	3460	38	116	SE	0	90	3	3	0	4	0	0	0	0	0	0	6	0	1	2	2	0
2	Loweralpine	3400-3500	29	P29	1	s2291	0	0	0	0	0	0.918077882	3410	13	126	SE	0	45	2	3	0	25	17	3	5	0	1	5	1	95	0	1	3	0
2	Loweralpine	3400-3500	29	P29	2	s2292	0	0	0	2	2	0.918077882	3410	13	126	SE	0	55	2	3	0	18	14	1	7	0	1	7	2	93	0	1	4	0
2	Loweralpine	3400-3500	29	P29	3	s2293	0	0	4	5	9	0.918077882	3410	13	126	SE	0	60	0	5	0	24	5	4	2	1	1	0	2	99	1	1	2	0
2	Loweralpine	3400-3500	29	P29	4	s2294	0	0	0	0	0	0.918077882	3410	13	126	SE	0	50	0	1	0	21	25	2	1	2	1	0	1	98	0	1	1	0
2	Loweralpine	3400-3500	29	P29	5	s2295	0	0	0	0	0	0.918077882	3410	13	126	SE	0	70	0	3	0	10	15	1	1	2	1	0	1	98	0	1	1	0
2	Loweralpine	3400-3500	30	P30	1	s2301	0	0	1	2	3	0.895181945	3410	3	140	SE	0	79	3	3	1	2	5	2	5	1	1	0	4	99	0	1	0	0
2	Loweralpine	3400-3500	30	P30	2	s2302	0	0	0	0	0	0.895181945	3410	3	140	SE	0	80	3	2	0	3	7	3	2	1	0	20	8	79	0	1	1	0
2	Loweralpine	3400-3500	30	P30	3	s2303	0	0	0	0	0	0.895181945	3410	3	140	SE	0	93	0	2	0	3	0	2	0	0	0	0	6	100	0	1	3	0
2	Loweralpine	3400-3500	30	P30	4	s2304	0	0	1	1	2	0.895181945	3410	3	140	SE	0	88	2	2	1	1	5	0	1	0	1	20	10	80	0	1	2	0
2	Loweralpine	3400-3500	30	P30	5	s2305	0	0	0	0	0	0.895181945	3410	3	140	SE	0	87	4	2	1	2	2	2	0	0	0	3	8	97	0	1	2	0
2	Loweralpine	3500-3600	31	P31	1	s2311	0	1	1	1	3	0.807385848	3510	8	20	NE	0	60	1	5	0	7	8	0	19	1	1	8	10	91	1	1	0	0
2	Loweralpine	3500-3600	31	P31	2	s2312	0	0	0	0	0	0.807385848	3510	8	20	NE	0	90	1	3	0	5	0	0	1	0	0	0	7	0	1	1	4	0
2	Loweralpine	3500-3600	31	P31	3	s2313	0	0	0	4	4	0.807385848	3510	8	20	NE	3	73	0	3	0	10	0	0	14	0	0	0	7	0	1	1	3	0
2	Loweralpine	3500-3600	31	P31	4	s2314	0	0	0	2	2	0.807385848	3510	8	20	NE	20	80	1	3	0	5	8	0	3	1	1	50	4	49	0	1	3	0
2	Loweralpine	3500-3600	31	P31	5	s2315	0	0	0	0	0	0.807385848	3510	8	20	NE	0	89	2	4	0	5	0	0	0	0	0	0	4	0	0	0	1	0
2	Loweralpine	3500-3600	32	P32	1	s2321	0	0	0	0	0	0.775368776	3520	18	66	NE	0	30	1	3	0	7	59	0	0	3	0	30	6	67	1	1	0	0
2	Loweralpine	3500-3600	32	P32	2	s2322	0	0	0	0	0	0.775368776	3520	18	66	NE	2	57	2	5	0	8	28	0	0	3	1	20	4	77	0	0	1	0
2	Loweralpine	3500-3600	32	P32	3	s2323	0	0	0	1	1	0.775368776	3520	18	66	NE	20	70	1	5	0	8	15	0	1	2	1	35	2	63	0	0	1	0
2	Loweralpine	3500-3600	32	P32	4	s2324	0	0	2	3	5	0.775368776	3520	18	66	NE	0	75	1	5	1	8	10	0	0	1	0	25	5	74	1	0	1	0
2	Loweralpine	3500-3600	32	P32	5	s2325	0	0	0	0	0	0.775368776	3520	18	66	NE	0	45	5	5	0	10	35	0	0	0	1	98	10	2	1	1	3	0
2	Loweralpine	3500-3600	33	P33	1	s2331	0	0	0	0	0	0.895752054	3530	35	130	SE	0	80	3	12	0	5	0	0	0	0	0	0	30	0	1	0	2	0
2	Loweralpine	3500-3600	33	P33	2	s2332	0	3	0	2	5	0.895752054	3530	35	130	SE	5	86	0	5	1	8	0	0	0	0	0	0	4	0	1	0	0	0
2	Loweralpine	3500-3600	33	P33	3	s2333	0	0	0	2	2	0.895752054	3530	35	130	SE	0	75	0	3	0	7	2	0	13	1	0	69	2	30	1	0	4	0
2	Loweralpine	3500-3600	33	P33	4	s2334	0	0	3	0	3	0.895752054	3530	35	130	SE	0	70	0	3	1	5	0	0	21	0	0	0	2	0	1	0	4	0
2	Loweralpine	3500-3600	33	P33	5	s2335	0	0	0	2	2	0.895752054	3530	35	130	SE	0	81	2	5	2	5	0	0	5	0	0	0	4	0	0	1	2	0
2	Loweralpine	3500-3600	34	P34	1	s2341	0	0	0	1	1	0.875376651	3610	22	110	SE	0	20	15	5	1	4	48	2	5	1	1	74	5	25	1	1	0	0
2	Loweralpine	3500-3600	34	P34	2	s2342	0	2	3	0	5	0.875376651	3610	22	110	SE	0	50	20	7	1	15	5	0	2	2	0	5	5	93	0	1	1	0
2	Loweralpine	3500-3600	34	P34	3	s2343	0	0	0	0	0	0.875376651	3610	22	110	SE	0	80	3	2	0	4	10	0	1	1	0	79	5	20	0	0	0	0
2	Loweralpine	3500-3600	34	P34	4	s2344	0	0	0	0	0	0.875376651	3610	22	110	SE	0	90	3	3	1	2	1	0	0	0	2	30	3	70	1	0	0	0
2	Loweralpine	3500-3600	34	P34	5	s2345	0	0	0	0	0	0.875376651	3610	22	110	SE	0	80	5	2	0	4	4	0	5	2	2	28	2	70	1	0	0	0
2	Loweralpine	3500-3600	35	P35	1	s2351	0	0	0	0	0	0.769583898	3550	20	70	NE	0	74	0	10	1	5	10	0	0	1	1	30	20	69	0	1	3	0
2	Loweralpine	3500-3600	35	P35	2	s2352	0	0	0	0	0	0.769583898	3550	20	70	NE	0	43	0	10	2	20	25	0	0	3	1	20	30	77	0	1	3	0
2	Loweralpine	3500-3600	35	P35	3	s2353	0	0	0	1	1	0.769583898	3550	20	70	NE	0	76	0	5	1	3	15	0	0	1	0	20	20	79	0	1	0	0
2	Loweralpine	3500-3600	35	P35	4	s2354	0	0	2	2	4	0.769583898	3550	20	70	NE	0	84	3	3	0	5	5	0	0	0	0	30	20	70	0	1	0	0
2	Loweralpine	3500-3600	35	P35	5	s2355	0	0	0	0	0	0.769583898	3550	20	70	NE	0	90	2	3	0	5	0	0	0	0	0	0	15	0	0	1	1	0
2	Loweralpine	3500-3600	36	P36	1	s2361	1	0	2	2	5	0.775095639	3510	20	72	NE	0	74	0	10	1	5	10	0	0	1	1	30	20	69	1	1	0	0
2	Loweralpine	3500-3600	36	P36	2	s2362	0	0	0	0	0	0.775095639	3510	20	72	NE	0	43	0	10	2	20	25	0	0	3	1	20	30	77	0	1	0	0
2	Loweralpine	3500-3600	36	P36	3	s2363	0	0	0	3	3	0.775095639	3510	20	72	NE	0	76	0	5	1	3	15	0	0	1	0	20	20	79	0	1	0	0
2	Loweralpine	3500-3600	36	P36	4	s2364	0	0	0	0	0	0.775095639	3510	20	72	NE	0	84	3	3	0	5	5	0	0	0	0	30	20	70	0	1	0	0
2	Loweralpine	3500-3600	36	P36	5	s2365	0	0	0	0	0	0.775095639	3510	20	72	NE	0	90	2	3	0	5	0	0	0	0	0	0	15	0	0	1	0	0
2	Loweralpine	3600-3700	37	P37	1	s2371	0	0	0	3	3	0.881153425	3610	24	246	SW	0	40	20	15	0	10	6	0	9	1	1	84	20	15	0	1	0	0
2	Loweralpine	3600-3700	37	P37	2	s2372	0	0	0	3	3	0.881153425	3610	24	246	SW	10	60	10	5	0	7	12	0	6	2	2	3	6	95	0	1	0	2
2	Loweralpine	3600-3700	37	P37	3	s2373	0	0	2	2	4	0.881153425	3610	24	246	SW	0	40	10	7	1	5	32	0	5	0	0	5	10	95	0	0	0	2
2	Loweralpine	3600-3700	37	P37	4	s2374	0	0	3	4	7	0.881153425	3610	24	246	SW	6	46	35	5	0	12	0	0	2	0	0	0	8	0	3	0	0	1
2	Loweralpine	3600-3700	37	P37	5	s2375	0	0	0	4	4	0.881153425	3610	24	246	SW	0	73	10	7	1	9	0	0	0	0	0	0	20	0	2	1	0	0
2	Loweralpine	3600-3700	38	P38	1	s2381	0	0	2	1	3	0.936483736	3620	10	150	SE	80	60	1	5	1	30	0	0	3	0	0	0	15	0	1	0	1	1
2	Loweralpine	3600-3700	38	P38	2	s2382	0	0	0	0	0	0.936483736	3620	10	150	SE	60	65	4	5	1	20	0	0	5	0	0	0	20	0	0	0	0	1
2	Loweralpine	3600-3700	38	P38	3	s2383	0	0	7	3	10	0.936483736	3620	10	150	SE	20	70	3	4	1	15	0	0	7	0	0	0	5	0	3	1	0	1
2	Loweralpine	3600-3700	38	P38	4	s2384	0	0	2	1	3	0.936483736	3620	10	150	SE	5	70	5	15	0	10	0	0	0	0	1	0	10	0	0	1	0	0
2	Loweralpine	3600-3700	38	P38	5	s2385	0	0	0	0	1	0.936483736	3620	10	150	SE	55	48	10	13	1	22	0	0	6	0	0	0	15	0	1	2	0	2
2	Loweralpine	3600-3700	39	P39	1	s2391	1	1	2	2	6	0.945541331	3630	15	218	SW	0	80	5	5	0	7	0	0	3	0	1	0	20	0	1	1	0	3
2	Loweralpine	3600-3700	39	P39	2	s2392	0	2	3	4	9	0.945541331	3630	15	218	SW	0	80	2	12	0	5	0	0	1	0	0	0	20	0	2	0	0	2
2	Loweralpine	3600-3700	39	P39	3	s2393	0	0	2	4	6	0.945541331	3630	15	218	SW	25	60	5	12	0	17	5	0	1	2	0	93	15	5	3	1	0	4
2	Loweralpine	3600-3700	39	P39	4	s2394	0	0	0	5	5	0.945541331	3630	15	218	SW	5	82	4	7	0	4	0	0	3	0	0	0	7	0	0	1	0	4
2	Loweralpine	3600-3700	39	P39	5	s2395	0	0	0	0	0	0.945541331	3630	15	218	SW	0	70	7	4	0	11	0	0	8	0	1	0	6	0	1	0	1	0
2	Loweralpine	3600-3700	40	P40	1	s2401	0	0	0	0	0	0.908147164	3630	5	216	SW	80	15	0	10	1	15	56	0	3	3	0	87	8	10	2	0	0	4
2	Loweralpine	3600-3700	40	P40	2	s2402	0	0	0	4	4	0.908147164	3630	5	216	SW	25	20	20	51	2	5	1	0	1	0	5	97	50	3	3	0	0	3
2	Loweralpine	3600-3700	40	P40	3	s2403	1	0	0	0	1	0.908147164	3630	5	216	SW	70	20	0	35	0	30	15	0	0	0	0	95	50	5	0	2	0	3
2	Loweralpine	3600-3700	40	P40	4	s2404	0	0	0	2	2	0.908147164	3630	5	216	SW	40	30	1	10	0	50	0	0	9	0	0	0	40	0	0	0	0	2
2	Loweralpine	3600-3700	40	P40	5	s2405	1	0	3	4	7	0.908147164	3630	5	216	SW	20	50	5	15	2	28	0	0	0	0	1	0	10	0	4	1	0	4
2	Loweralpine	3600-3700	41	P41	1	s2411	1	0	0	0	0	0.945073205	3630	10	166	SW	5	70	6	3	0	18	0	0	3	0	0	0	2	0	3	1	0	0
2	Loweralpine	3600-3700	41	P41	2	s2412	0	0	0	4	4	0.945073205	3630	10	166	SW	20	60	3	3	0	29	0	0	5	0	0	0	5	0	3	1	0	0
2	Loweralpine	3600-3700	41	P41	3	s2413	0	0	3	4	7	0.945073205	3630	10	166	SW	8	60	10	15	0	5	2	0	8	0	0	70	10	30	4	0	0	2
2	Loweralpine	3600-3700	41	P41	4	s2414	1	0	2	2	5	0.945073205	3630	10	166	SW	10	50	1	7	0	37	0	0	5	0	1	0	6	0	0	0	0	2
2	Loweralpine	3600-3700	41	P41	5	s2415	0	0	0	0	0	0.945073205	3630	10	166	SW	0	70	10	6	0	10	0	0	4	0	1	0	4	0	1	0	0	1
2	Loweralpine	3600-3700	42	P42	1	s2421	1	0	0	0	1	0.877192516	3640	9	262	SW	80	25	5	10	2	58	0	0	0	0	0	0	15	0	2	0	0	0
2	Loweralpine	3600-3700	42	P42	2	s2422	0	2	2	3	7	0.877192516	3640	9	262	SW	75	20	5	5	1	69	0	0	0	0	0	0	10	0	2	0	1	2
2	Loweralpine	3600-3700	42	P42	3	s2423	0	0	0	3	3	0.877192516	3640	9	262	SW	55	20	8	5	0	59	8	0	0	0	0	97	20	3	2	0	0	0
2	Loweralpine	3600-3700	42	P42	4	s2424	0	0	0	4	4	0.877192516	3640	9	262	SW	60	25	6	5	1	63	0	0	0	0	1	0	7	0	1	0	1	3
2	Loweralpine	3600-3700	42	P42	5	s2425	0	0	0	0	0	0.877192516	3640	9	262	SW	40	40	20	3	0	37	0	0	0	0	2	0	2	0	4	2	0	1
2	Loweralpine	3700-3800	43	P43	1	s2431	0	0	1	1	2	0.922227003	3700	12	130	SE	0	35	38	7	2	10	5	0	3	0	1	5	10	95	1	1	0	3
2	Loweralpine	3700-3800	43	P43	2	s2432	0	0	0	1	1	0.922227003	3700	12	130	SE	0	60	6	13	4	12	0	0	5	0	1	0	30	0	4	1	0	1
2	Loweralpine	3700-3800	43	P43	3	s2433	0	1	2	1	4	0.922227003	3700	12	130	SE	0	70	9	10	3	8	0	0	0	0	6	0	7	0	1	1	0	2
2	Loweralpine	3700-3800	43	P43	4	s2434	0	2	1	3	6	0.922227003	3700	12	130	SE	0	70	9	4	0	12	5	0	0	2	5	7	4	91	4	0	0	1
2	Loweralpine	3700-3800	43	P43	5	s2435	0	1	5	1	7	0.922227003	3700	12	130	SE	0	30	51	5	3	10	0	0	1	0	1	0	7	0	4	0	0	0
2	Loweralpine	3700-3800	44	P44	1	s2441	0	0	0	0	0	0.954955568	3720	15	210	SW	0	35	10	4	1	5	45	0	0	3	1	2	5	95	1	0	0	0
2	Loweralpine	3700-3800	44	P44	2	s2442	0	3	1	2	6	0.954955568	3720	15	210	SW	25	50	8	8	2	8	24	0	0	5	2	7	6	88	0	0	0	1
2	Loweralpine	3700-3800	44	P44	3	s2443	1	0	2	1	4	0.954955568	3720	15	210	SW	0	60	5	3	1	6	20	0	5	3	2	5	4	92	1	0	0	1
2	Loweralpine	3700-3800	44	P44	4	s2444	0	1	2	3	6	0.954955568	3720	15	210	SW	0	55	7	4	0	7	20	0	7	10	1	15	2	75	1	0	0	1
2	Loweralpine	3700-3800	44	P44	5	s2445	0	0	0	0	0	0.954955568	3720	15	210	SW	0	35	30	4	1	10	20	0	0	6	2	5	6	89	0	0	0	1
2	Loweralpine	3700-3800	45	P45	1	s2451	1	1	3	3	8	0.88810174	3760	35	232	SE	6	20	53	2	0	5	20	0	0	6	1	3	1	91	1	1	0	2
2	Loweralpine	3700-3800	45	P45	2	s2452	0	2	1	0	3	0.88810174	3760	35	232	SE	5	70	15	5	2	8	0	0	0	0	1	0	3	0	0	1	0	1
2	Loweralpine	3700-3800	45	P45	3	s2453	0	0	2	2	4	0.88810174	3760	35	232	SE	0	30	63	2	0	5	0	0	0	0	2	0	3	0	1	0	0	2
2	Loweralpine	3700-3800	45	P45	4	s2454	0	0	1	2	3	0.88810174	3760	35	232	SE	6	79	15	3	0	3	0	0	0	0	1	0	2	0	2	1	0	1
2	Loweralpine	3700-3800	45	P45	5	s2455	0	0	0	0	0	0.88810174	3760	35	232	SE	4	69	18	6	2	5	0	0	0	0	1	0	10	0	2	1	0	1
2	Loweralpine	3700-3800	46	P46	1	s2461	0	2	2	2	6	0.948505127	3760	39	152	SE	30	50	18	26	1	5	0	0	0	0	1	0	20	0	4	1	0	2
2	Loweralpine	3700-3800	46	P46	2	s2462	1	2	3	2	8	0.948505127	3760	39	152	SE	5	25	51	15	3	6	0	0	0	0	2	0	25	0	4	1	0	2
2	Loweralpine	3700-3800	46	P46	3	s2463	0	1	0	2	3	0.948505127	3760	39	152	SE	0	66	8	15	2	5	4	0	0	5	3	8	20	87	2	0	0	1
2	Loweralpine	3700-3800	46	P46	4	s2464	2	3	0	1	6	0.948505127	3760	39	152	SE	60	40	2	37	1	20	0	0	0	0	1	0	25	0	4	0	0	0
2	Loweralpine	3700-3800	46	P46	5	s2465	1	0	0	2	3	0.948505127	3760	39	152	SE	8	50	8	20	1	10	0	1	10	0	0	0	12	0	4	0	0	2
2	Loweralpine	3700-3800	47	P47	1	s2471	1	0	2	1	4	0.801353301	3760	24	90	E	0	20	69	3	1	5	0	0	2	0	1	0	4	0	0	1	0	2
2	Loweralpine	3700-3800	47	P47	2	s2472	0	2	2	2	6	0.801353301	3760	24	90	E	0	70	5	2	2	8	5	0	8	5	1	2	4	93	4	0	0	3
2	Loweralpine	3700-3800	47	P47	3	s2473	0	0	0	2	2	0.801353301	3760	24	90	E	0	89	2	1	1	5	2	0	0	0	1	2	5	98	0	0	0	1
2	Loweralpine	3700-3800	47	P47	4	s2474	1	0	0	0	0	0.801353301	3760	24	90	E	10	63	25	3	2	7	0	0	0	0	1	0	5	0	4	0	0	1
2	Loweralpine	3700-3800	47	P47	5	s2475	0	0	0	1	1	0.801353301	3760	24	90	E	0	75	11	2	1	4	5	0	2	2	2	3	4	95	4	1	0	1
2	Loweralpine	3700-3800	48	P48	1	s2481	0	1	1	2	4	0.986142508	3790	38	184	SW	40	25	40	15	3	5	12	0	0	3	1	20	50	77	1	0	0	2
2	Loweralpine	3700-3800	48	P48	2	s2482	0	0	0	0	0	0.986142508	3790	38	184	SW	70	40	5	30	2	20	3	0	0	1	2	5	40	94	0	0	0	2
2	Loweralpine	3700-3800	48	P48	3	s2483	0	0	1	0	1	0.986142508	3790	38	184	SW	25	50	2	20	4	15	9	0	0	2	1	7	35	91	2	1	0	2
2	Loweralpine	3700-3800	48	P48	4	s2484	1	0	0	2	3	0.986142508	3790	38	184	SW	95	45	1	30	2	15	5	0	2	1	1	7	30	92	0	0	0	1
2	Loweralpine	3700-3800	48	P48	5	s2485	0	1	2	3	6	0.986142508	3790	38	184	SW	40	50	7	25	4	10	3	0	1	2	1	3	35	95	0	0	0	1
1	Alpine	3800-3900	49	P49	1	s1491	1	0	0	1	2	0.879716828	3820	10	101	SE	0	30	64	1	1	4	0	0	0	0	2	0	6	0	1	1	0	1
1	Alpine	3800-3900	49	P49	2	s1492	0	0	0	2	2	0.879716828	3820	10	101	SE	0	61	10	5	1	3	20	0	0	15	2	30	8	55	1	1	1	1
1	Alpine	3800-3900	49	P49	3	s1493	0	0	2	2	4	0.879716828	3820	10	101	SE	0	87	3	2	0	3	5	0	0	0	0	0	2	0	0	1	0	1
1	Alpine	3800-3900	49	P49	4	s1494	0	0	0	1	1	0.879716828	3820	10	101	SE	0	86	4	1	1	5	3	0	0	0	0	80	2	20	2	2	0	1
1	Alpine	3800-3900	49	P49	5	s1495	0	0	1	0	1	0.879716828	3820	10	101	SE	0	88	4	2	1	5	0	0	0	0	0	0	3	0	0	1	0	3
1	Alpine	3800-3900	50	P50	1	s1501	1	0	0	0	1	0.854475441	3840	12	88	NE	0	30	55	6	2	5	2	0	0	10	1	5	6	85	1	1	0	2
1	Alpine	3800-3900	50	P50	2	s1502	0	0	2	2	4	0.854475441	3840	12	88	NE	0	56	35	3	3	3	0	0	0	0	2	0	6	0	1	1	1	0
1	Alpine	3800-3900	50	P50	3	s1503	0	0	0	2	2	0.854475441	3840	12	88	NE	0	53	20	1	3	3	20	0	0	0	1	0	3	100	0	1	0	0
1	Alpine	3800-3900	50	P50	4	s1504	0	0	2	2	4	0.854475441	3840	12	88	NE	0	67	25	2	3	3	0	0	0	0	1	0	3	0	2	0	0	0
1	Alpine	3800-3900	50	P50	5	s1505	0	0	2	2	4	0.854475441	3840	12	88	NE	0	25	66	1	4	4	0	0	0	0	1	0	4	0	0	0	0	0
1	Alpine	3800-3900	51	P51	1	s1511	0	1	0	3	4	0.927309328	3860	12	134	SE	0	10	77	4	1	8	0	0	0	0	2	0	5	0	1	1	0	0
1	Alpine	3800-3900	51	P51	2	s1512	0	0	1	1	2	0.927309328	3860	12	134	SE	0	20	67	4	1	8	0	0	0	0	2	0	5	0	1	1	1	0
1	Alpine	3800-3900	51	P51	3	s1513	2	0	2	2	6	0.927309328	3860	12	134	SE	0	15	66	2	0	5	2	0	10	0	1	0	2	100	0	1	0	0
1	Alpine	3800-3900	51	P51	4	s1514	0	0	0	0	0	0.927309328	3860	12	134	SE	0	30	8	3	0	3	56	0	0	0	0	0	2	0	2	2	0	1
1	Alpine	3800-3900	51	P51	5	s1515	0	0	0	0	0	0.927309328	3860	12	134	SE	0	65	15	2	0	3	15	0	0	0	0	0	1	100	0	2	2	0
1	Alpine	3800-3900	52	P52	1	s1521	0	0	0	0	0	0.807236051	3860	40	116	SE	0	15	48	10	2	5	20	0	0	30	3	10	5	60	0	0	1	0
1	Alpine	3800-3900	52	P52	2	s1522	0	0	0	0	0	0.807236051	3860	40	116	SE	0	35	5	12	2	6	40	0	0	40	1	30	8	30	0	0	1	0
1	Alpine	3800-3900	52	P52	3	s1523	0	0	0	1	1	0.807236051	3860	40	116	SE	0	30	20	10	1	8	30	0	1	30	1	20	3	50	0	0	0	0
1	Alpine	3800-3900	52	P52	4	s1524	0	0	0	3	3	0.807236051	3860	40	116	SE	0	25	28	15	4	8	20	0	0	10	5	40	10	50	0	2	0	0
1	Alpine	3800-3900	52	P52	5	s1525	0	0	0	0	0	0.807236051	3860	40	116	SE	0	20	56	12	2	10	0	0	0	0	3	0	3	0	0	2	0	0
1	Alpine	3800-3900	53	P53	1	s1531	0	0	3	0	3	0.926470223	3840	8	150	SE	0	45	25	20	5	5	0	0	0	0	4	0	25	0	0	0	0	0
1	Alpine	3800-3900	53	P53	2	s1532	0	0	2	0	2	0.926470223	3840	8	150	SE	3	47	30	10	3	5	5	0	0	5	4	60	25	35	0	0	0	0
1	Alpine	3800-3900	53	P53	3	s1533	1	2	0	2	5	0.926470223	3840	8	150	SE	0	20	63	8	2	7	0	0	0	0	2	0	10	0	0	0	0	0
1	Alpine	3800-3900	53	P53	4	s1534	0	2	2	2	6	0.926470223	3840	8	150	SE	0	5	81	5	1	8	0	0	0	0	0	0	6	0	0	0	1	0
1	Alpine	3800-3900	53	P53	5	s1535	0	0	0	0	0	0.926470223	3840	8	150	SE	0	25	34	8	3	5	25	0	0	25	1	20	8	55	0	0	0	0
1	Alpine	3800-3900	54	P54	1	s1541	0	0	0	0	0	0.900090746	3840	3	196	SW	0	73	3	5	1	8	0	0	10	0	0	0	5	0	0	0	0	0
1	Alpine	3800-3900	54	P54	2	s1542	0	0	0	2	2	0.900090746	3840	3	196	SW	0	76	4	7	0	8	0	0	5	0	0	0	8	0	0	0	0	2
1	Alpine	3800-3900	54	P54	3	s1543	0	0	1	1	2	0.900090746	3840	3	196	SW	0	67	4	4	0	10	0	0	15	0	0	0	5	0	0	0	0	1
1	Alpine	3800-3900	54	P54	4	s1544	0	0	0	0	0	0.900090746	3840	3	196	SW	0	78	2	5	0	10	0	0	5	0	0	0	5	0	0	0	0	2
1	Alpine	3800-3900	54	P54	5	s1545	0	0	0	0	0	0.900090746	3840	3	196	SW	0	79	2	3	0	8	0	0	8	0	0	0	3	0	0	1	1	0
1	Alpine	3900-4000	55	P55	1	s1551	1	0	0	0	1	0.959943542	3970	18	148	SE	0	88	5	1	0	6	0	0	0	0	0	0	15	0	0	1	0	0
1	Alpine	3900-4000	55	P55	2	s1552	0	0	2	1	3	0.959943542	3970	18	148	SE	0	83	10	0	1	6	0	0	0	0	0	0	15	0	0	0	0	2
1	Alpine	3900-4000	55	P55	3	s1553	0	0	0	0	0	0.959943542	3970	18	148	SE	0	80	2	5	2	4	3	0	4	0	0	20	3	80	0	1	0	1
1	Alpine	3900-4000	55	P55	4	s1554	0	0	0	0	0	0.959943542	3970	18	148	SE	0	91	2	2	1	2	2	0	0	0	0	5	4	95	0	0	0	2
1	Alpine	3900-4000	55	P55	5	s1555	0	0	0	0	0	0.959943542	3970	18	148	SE	0	82	5	8	1	4	0	0	0	0	0	0	10	0	0	1	0	2
1	Alpine	3900-4000	56	P56	1	s1561	2	2	2	2	8	0.883763625	3970	10	256	NE	0	44	35	5	1	15	0	0	0	0	1	0	10	0	0	1	0	1
1	Alpine	3900-4000	56	P56	2	s1562	0	0	0	0	0	0.883763625	3970	10	256	NE	0	83	10	2	0	5	0	0	0	0	0	0	6	0	1	0	0	1
1	Alpine	3900-4000	56	P56	3	s1563	1	0	2	2	5	0.883763625	3970	10	256	NE	0	81	10	3	1	5	0	0	0	0	1	0	6	0	0	0	0	0
1	Alpine	3900-4000	56	P56	4	s1564	2	0	0	0	2	0.883763625	3970	10	256	NE	0	74	10	8	0	8	0	0	0	0	0	0	7	0	0	1	0	0
1	Alpine	3900-4000	56	P56	5	s1565	0	0	1	0	1	0.883763625	3970	10	256	NE	0	78	12	2	0	8	0	0	0	0	0	0	0	0	0	0	0	0
1	Alpine	3900-4000	57	P57	1	s1571	0	2	0	1	3	0.880065888	3960	3	100	SE	0	92	5	0	0	3	0	0	0	0	2	0	1	0	1	1	0	0
1	Alpine	3900-4000	57	P57	2	s1572	0	0	0	1	1	0.880065888	3960	3	100	SE	0	89	8	0	0	3	0	0	0	0	3	0	1	0	1	0	0	0
1	Alpine	3900-4000	57	P57	3	s1573	1	2	2	2	7	0.880065888	3960	3	100	SE	0	89	4	1	1	5	0	0	0	0	5	0	0	0	0	0	0	0
1	Alpine	3900-4000	57	P57	4	s1574	0	0	0	0	0	0.880065888	3960	3	100	SE	0	86	4	1	0	4	5	0	0	3	2	0	1	97	1	0	0	0
1	Alpine	3900-4000	57	P57	5	s1575	0	0	0	1	1	0.880065888	3960	3	100	SE	0	89	8	0	0	3	0	0	0	0	3	0	1	0	0	1	0	0
1	Alpine	3900-4000	58	P58	1	s1581	0	0	0	0	0	0.873234319	3930	13	100	SE	0	86	5	3	1	5	0	0	0	0	0	0	2	0	0	0	0	0
1	Alpine	3900-4000	58	P58	2	s1582	0	2	2	3	7	0.873234319	3930	13	100	SE	0	82	8	4	0	4	2	0	0	0	0	1	4	99	1	1	0	0
1	Alpine	3900-4000	58	P58	3	s1583	0	0	0	0	0	0.873234319	3930	13	100	SE	0	82	12	1	1	4	0	0	0	0	0	0	1	0	0	0	0	0
1	Alpine	3900-4000	58	P58	4	s1584	0	0	2	0	2	0.873234319	3930	13	100	SE	0	87	5	2	0	6	0	0	0	0	0	0	2	0	0	1	0	0
1	Alpine	3900-4000	58	P58	5	s1585	0	0	0	0	0	0.873234319	3930	13	100	SE	0	86	6	3	0	5	0	0	0	0	0	0	4	0	0	1	0	0
1	Alpine	3900-4000	59	P59	1	s1591	0	0	0	2	2	0.875984273	3924	4	92	SE	0	86	3	4	1	6	0	0	0	0	1	0	2	0	1	1	0	0
1	Alpine	3900-4000	59	P59	2	s1592	0	0	2	2	4	0.875984273	3924	4	92	SE	0	89	2	2	1	3	0	0	3	0	0	0	0	0	1	0	0	0
1	Alpine	3900-4000	59	P59	3	s1593	0	0	4	1	5	0.875984273	3924	4	92	SE	0	86	5	3	0	4	0	0	2	0	0	0	1	0	0	0	0	0
1	Alpine	3900-4000	59	P59	4	s1594	0	0	0	1	1	0.875984273	3924	4	92	SE	0	84	5	5	1	5	0	0	0	0	1	0	2	0	0	1	0	0
1	Alpine	3900-4000	59	P59	5	s1595	0	0	3	2	5	0.875984273	3924	4	92	SE	0	87	3	5	1	4	0	0	0	0	1	0	2	0	1	1	0	0
1	Alpine	3900-4000	60	P60	1	s1601	0	0	2	1	3	0.864869031	3952	5	78	NE	0	73	13	5	1	8	0	0	0	0	1	0	0	0	1	1	0	0
1	Alpine	3900-4000	60	P60	2	s1602	0	0	0	0	0	0.864869031	3952	5	78	NE	0	79	8	3	0	5	0	0	5	0	0	0	1	0	0	0	0	0
1	Alpine	3900-4000	60	P60	3	s1603	0	0	2	0	2	0.864869031	3952	5	78	NE	0	25	64	3	0	8	0	0	0	0	0	0	0	0	1	0	0	0
1	Alpine	3900-4000	60	P60	4	s1604	0	0	0	5	5	0.864869031	3952	5	78	NE	0	69	13	4	1	10	0	0	3	0	1	0	1	0	2	0	0	0
1	Alpine	3900-4000	60	P60	5	s1605	0	0	0	0	0	0.864869031	3952	5	78	NE	0	78	10	3	1	8	0	0	0	0	0	0	0	0	0	1	0	0
1	Alpine	4100-4200	61	P61	1	s1611	0	0	0	0	0	0.821797525	4140	9	54	NE	35	45	8	20	1	21	5	0	0	3	3	50	20	47	0	1	0	0
1	Alpine	4100-4200	61	P61	2	s1612	0	0	0	0	0	0.821797525	4140	9	54	NE	30	20	15	6	2	10	45	0	2	8	4	30	10	62	0	2	0	0
1	Alpine	4100-4200	61	P61	3	s1613	3	3	4	0	10	0.821797525	4140	9	54	NE	2	40	30	7	1	14	3	0	5	45	3	40	15	15	4	0	0	0
1	Alpine	4100-4200	61	P61	4	s1614	0	0	0	0	0	0.821797525	4140	9	54	NE	0	40	35	3	1	16	3	0	2	40	3	40	18	20	2	1	0	0
1	Alpine	4100-4200	61	P61	5	s1615	0	0	0	0	0	0.821797525	4140	9	54	NE	0	15	20	4	2	57	2	0	0	25	4	40	5	35	4	1	0	0
1	Alpine	4100-4200	62	P62	1	s1621	2	1	2	2	7	0.825214267	4120	8	50	NE	0	15	68	8	1	5	0	0	3	0	1	0	8	0	4	1	0	0
1	Alpine	4100-4200	62	P62	2	s1622	0	0	0	2	2	0.825214267	4120	8	50	NE	0	5	86	3	1	5	0	0	0	0	2	0	5	0	4	0	0	0
1	Alpine	4100-4200	62	P62	3	s1623	0	0	0	2	2	0.825214267	4120	8	50	NE	0	8	82	3	0	7	0	0	0	0	1	0	3	0	3	1	0	0
1	Alpine	4100-4200	62	P62	4	s1624	0	1	3	1	5	0.825214267	4120	8	50	NE	0	3	84	5	0	6	0	0	2	0	1	0	9	0	4	1	0	0
1	Alpine	4100-4200	62	P62	5	s1625	0	0	1	2	3	0.825214267	4120	8	50	NE	0	10	77	2	1	7	0	0	3	0	0	0	2	0	4	0	0	0
1	Alpine	4100-4200	63	P63	1	s1631	0	1	1	2	4	0.75911892	4110	12	10	NE	0	15	75	4	1	5	0	0	0	0	0	0	1	0	1	2	0	0
1	Alpine	4100-4200	63	P63	2	s1632	0	1	2	2	5	0.75911892	4110	12	10	NE	0	10	77	5	2	6	0	0	0	0	0	0	0	0	1	1	0	0
1	Alpine	4100-4200	63	P63	3	s1633	1	2	2	1	6	0.75911892	4110	12	10	NE	0	20	70	4	1	5	0	0	0	0	1	0	0	0	3	1	0	0
1	Alpine	4100-4200	63	P63	4	s1634	0	0	0	1	1	0.75911892	4110	12	10	NE	0	10	80	4	0	6	0	0	0	0	0	0	1	0	4	2	1	0
1	Alpine	4100-4200	63	P63	5	s1635	0	0	2	3	5	0.75911892	4110	12	10	NE	0	3	87	4	1	5	0	0	0	0	0	0	0	0	4	1	0	0
1	Alpine	4100-4200	64	P64	1	s1641	0	0	1	1	2	0.586827794	4100	28	326	NW	0	30	40	10	1	5	14	0	0	2	0	0	12	98	2	0	0	0
1	Alpine	4100-4200	64	P64	2	s1642	0	0	0	0	0	0.586827794	4100	28	326	NW	0	50	20	10	2	3	15	0	0	0	0	2	10	98	0	0	0	0
1	Alpine	4100-4200	64	P64	3	s1643	0	0	0	0	0	0.586827794	4100	28	326	NW	0	55	35	4	2	4	0	0	0	0	0	0	7	0	0	1	0	0
1	Alpine	4100-4200	64	P64	4	s1644	0	0	0	0	0	0.586827794	4100	28	326	NW	0	20	60	10	1	3	6	0	0	0	0	5	20	95	0	1	0	0
1	Alpine	4100-4200	64	P64	5	s1645	0	0	0	0	0	0.586827794	4100	28	326	NW	0	40	40	5	1	8	6	0	0	0	0	6	10	94	1	1	1	0
1	Alpine	4100-4200	65	P65	1	s1651	0	0	0	0	0	0.817841952	4100	10	57	NE	0	20	52	15	1	12	0	0	0	0	1	0	20	0	0	0	0	0
1	Alpine	4100-4200	65	P65	2	s1652	0	0	0	1	1	0.817841952	4100	10	57	NE	0	30	43	10	1	15	0	0	1	0	1	0	15	0	1	0	0	0
1	Alpine	4100-4200	65	P65	3	s1653	0	0	2	1	3	0.817841952	4100	10	57	NE	0	50	23	15	1	9	2	0	0	5	1	20	15	75	1	0	1	0
1	Alpine	4100-4200	65	P65	4	s1654	0	0	0	0	0	0.817841952	4100	10	57	NE	0	15	31	20	2	31	0	0	1	0	0	0	25	0	1	0	0	0
1	Alpine	4100-4200	65	P65	5	s1655	0	0	0	0	0	0.817841952	4100	10	57	NE	0	30	23	5	1	41	0	0	0	0	2	0	8	0	2	0	0	0
1	Alpine	4100-4200	66	P66	1	s1661	0	0	0	0	0	0.929189888	4100	10	142	SE	0	5	59	1	0	5	30	0	0	40	0	45	1	15	4	1	1	0
1	Alpine	4100-4200	66	P66	2	s1662	0	0	2	1	3	0.929189888	4100	10	142	SE	0	25	40	2	1	7	25	0	0	10	1	15	1	75	4	0	1	0
1	Alpine	4100-4200	66	P66	3	s1663	0	0	2	2	4	0.929189888	4100	10	142	SE	0	10	61	3	1	10	15	0	0	40	2	20	2	40	4	0	0	0
1	Alpine	4100-4200	66	P66	4	s1664	0	0	0	2	2	0.929189888	4100	10	142	SE	0	15	60	4	1	5	15	0	0	30	1	10	1	60	4	0	0	0
1	Alpine	4100-4200	66	P66	5	s1665	0	0	0	0	0	0.929189888	4100	10	142	SE	0	25	48	2	0	5	20	0	0	10	1	30	0	60	4	1	1	0
